# Supplementary material for: miRNA-503 inhibition exerts anticancer effects and reduces tumor growth in mesothelioma
Source: J Exp Clin Cancer Res. 2025 Feb 22;44:65. doi: 10.1186/s13046-025-03283-0 (PMC11846362; doi:10.1186/s13046-025-03283-0)
Supplement: Supplementary file 2 — Supplementary Material 2 [file 13046_2025_3283_MOESM2_ESM.xlsx]

## Sheet: CDDP_full deseq2 list
	baseMean	log2FoldChange	lfcSE	stat	pvalue	padj
hsa-mir-3135b	1263.01	2.03444	0.248733	8.17922	2.85688e-16	1.02276e-13
hsa-mir-4301	1454.88	1.78669	0.253058	7.06038	1.66054e-12	1.98157e-10
hsa-mir-4430	504.132	1.88696	0.266266	7.08676	1.37288e-12	1.98157e-10
hsa-mir-146a	2810.23	1.85184	0.268286	6.90247	5.11058e-12	4.57397e-10
hsa-mir-21	701574	-1.31574	0.237634	-5.53685	3.07952e-08	2.20494e-06
hsa-mir-193b	552.839	-1.50072	0.279107	-5.37686	7.5796e-08	4.52249e-06
hsa-mir-1246	2487.33	1.75243	0.329819	5.31331	1.07652e-07	5.50562e-06
hsa-mir-99a	18312.2	-1.26772	0.245361	-5.16677	2.38175e-07	1.06583e-05
hsa-mir-140	5787.27	-1.07675	0.23021	-4.67727	2.9072e-06	0.000115642
hsa-mir-148b	11256.9	-1.28682	0.280619	-4.58564	4.52597e-06	0.000135025
hsa-mir-769	1903.46	-1.08199	0.235565	-4.59318	4.36537e-06	0.000135025
hsa-mir-4433	523.623	-1.18988	0.257992	-4.61207	3.98685e-06	0.000135025
hsa-mir-4791	425.051	1.26413	0.280428	4.50785	6.54873e-06	0.00016746
hsa-mir-6087	196.535	1.34551	0.29827	4.51106	6.45042e-06	0.00016746
hsa-mir-7974	267.675	-1.18567	0.279101	-4.24818	2.15511e-05	0.000514354
hsa-mir-192	1515.63	-1.07974	0.258179	-4.18213	2.88794e-05	0.000646177
hsa-mir-495	905.596	-1.1797	0.283287	-4.16434	3.12253e-05	0.000657568
hsa-mir-148a	1297.1	-1.06699	0.263778	-4.04503	5.23161e-05	0.00104051
hsa-mir-210	257.581	-1.1256	0.27947	-4.02762	5.63445e-05	0.00106165
hsa-mir-96	1206.96	-0.949122	0.236373	-4.01535	5.93571e-05	0.00106249
hsa-mir-214	65.7294	1.53037	0.385783	3.96692	7.28077e-05	0.0012412
hsa-mir-658	165.209	1.23518	0.315425	3.91594	9.00544e-05	0.00146543
hsa-mir-30c-1	76.1236	1.38767	0.357652	3.87995	0.000104478	0.00162623
hsa-mir-381	4780.08	-0.908162	0.240073	-3.78286	0.000155039	0.00222016
hsa-mir-1307	1904.95	-0.895762	0.236726	-3.78396	0.000154353	0.00222016
hsa-mir-551a	62.6838	-1.43169	0.382338	-3.74456	0.000180712	0.0023961
hsa-mir-616	98.4905	1.26285	0.337039	3.7469	0.000179035	0.0023961
hsa-mir-3199-2	833.397	0.989747	0.267013	3.70674	0.000209946	0.00268431
hsa-mir-503	2063.92	-0.846561	0.230882	-3.66664	0.000245758	0.00303384
hsa-mir-3144	127.808	-1.18978	0.332747	-3.57563	0.000349391	0.0041694
hsa-mir-4497	1345.92	1.1996	0.336655	3.56328	0.000366246	0.00422955
hsa-mir-424	3639.45	-0.81719	0.229959	-3.55363	0.000379948	0.00425067
hsa-mir-212	54.5174	1.50087	0.427824	3.50815	0.000451232	0.00489518
hsa-mir-340	2936	-0.80589	0.233059	-3.45789	0.00054443	0.00556874
hsa-mir-455	2797.74	-0.867564	0.250499	-3.46334	0.000533518	0.00556874
hsa-mir-3687	85.2777	1.27721	0.371039	3.44227	0.000576862	0.00573658
hsa-mir-32	1227.28	-0.82727	0.244629	-3.38173	0.000720298	0.00696937
hsa-mir-34a	1048.75	-0.81951	0.243399	-3.36694	0.000760063	0.00708572
hsa-mir-744	1972.68	-0.80389	0.239062	-3.36268	0.000771908	0.00708572
hsa-mir-2115	254.794	0.98811	0.303561	3.25506	0.00113367	0.0101464
hsa-mir-548f-1	44.5697	-1.375	0.425287	-3.23312	0.00122445	0.010437
hsa-mir-4792	497.722	1.17468	0.362653	3.23913	0.00119896	0.010437
hsa-mir-596	55.209	-1.2631	0.392613	-3.21717	0.00129464	0.0107786
hsa-mir-7641-2	7223.98	-0.903829	0.282703	-3.19709	0.0013882	0.0112949
hsa-mir-24-1	30759.7	-0.708031	0.225427	-3.14084	0.00168464	0.0134022
hsa-mir-5588	724.08	0.840699	0.270933	3.10298	0.00191581	0.01491
hsa-mir-6872	5721.1	1.6242	0.531993	3.05305	0.00226529	0.0172548
hsa-mir-4284	2751.48	-0.754693	0.254544	-2.96488	0.00302803	0.0225841
hsa-mir-6720	52.6119	-1.15527	0.395014	-2.92463	0.00344865	0.0251962
hsa-mir-24-2	777.732	-0.717643	0.247487	-2.89973	0.00373488	0.0267418
hsa-mir-31	2304.62	0.667608	0.234637	2.84528	0.00443722	0.0293003
hsa-mir-7-3	136.968	-0.884617	0.311069	-2.84379	0.00445799	0.0293003
hsa-mir-365a	495.005	-0.723902	0.254832	-2.8407	0.00450144	0.0293003
hsa-mir-3607	579.895	0.728524	0.255308	2.85351	0.00432387	0.0293003
hsa-mir-7704	82.8292	1.0972	0.383977	2.85746	0.00427048	0.0293003
hsa-mir-101-2	369.623	-0.739882	0.262068	-2.82325	0.00475398	0.0303915
hsa-mir-299	160.779	0.84676	0.302385	2.80028	0.0051059	0.0320687
hsa-mir-7706	114.421	-0.927031	0.33305	-2.78346	0.00537831	0.0331972
hsa-mir-100	139333	-0.642316	0.234222	-2.74234	0.00610036	0.0365317
hsa-mir-126	4223.2	-0.648269	0.236496	-2.74114	0.00612263	0.0365317
hsa-mir-1278	73.1539	-1.0626	0.391597	-2.7135	0.00665762	0.0390726
hsa-mir-146b	586.748	-0.704869	0.261959	-2.69076	0.00712885	0.0411634
hsa-mir-4723	66.5435	-1.04906	0.392281	-2.67426	0.00748949	0.0425593
hsa-mir-19a	819.302	-0.650453	0.246121	-2.64282	0.00822184	0.0452834
hsa-mir-218-1	4221.49	-0.64223	0.242997	-2.64295	0.00821867	0.0452834
hsa-mir-1273g	247.565	-0.81343	0.308497	-2.63675	0.00837041	0.0454031
hsa-mir-136	545.991	-0.653233	0.250244	-2.61038	0.00904407	0.0483151
hsa-mir-196b	825.311	0.628838	0.241361	2.60538	0.00917717	0.0483151
hsa-mir-374a	1412.54	0.621007	0.239266	2.59547	0.00944611	0.0490102
hsa-mir-3167	138.342	0.825121	0.32271	2.55685	0.0105625	0.0540194
hsa-mir-421	308.846	0.677132	0.270194	2.5061	0.0122073	0.0615521
hsa-mir-1291	100.703	0.858586	0.348484	2.46377	0.0137483	0.0675338
hsa-mir-2682	520.333	-0.709016	0.287845	-2.46319	0.0137709	0.0675338
hsa-mir-7-1	41978.7	-0.555416	0.227062	-2.4461	0.014441	0.0685006
hsa-mir-10a	83060.3	-0.565968	0.231613	-2.44359	0.014542	0.0685006
hsa-mir-3663	416.468	0.661449	0.269766	2.45194	0.0142089	0.0685006
hsa-mir-3074	313.446	-0.655006	0.268818	-2.43662	0.0148253	0.0689282
hsa-mir-134	578.27	0.651741	0.268953	2.42326	0.0153821	0.0705999
hsa-mir-3195	952.812	0.839942	0.348258	2.41184	0.0158724	0.0711919
hsa-mir-4508	105.473	0.907992	0.376604	2.411	0.0159088	0.0711919
hsa-mir-1273d	244.023	-0.658998	0.276942	-2.37955	0.0173337	0.0766107
hsa-mir-548o	110.45	-0.818006	0.347828	-2.35175	0.0186852	0.0815769
hsa-mir-3976	187.287	-0.865243	0.370374	-2.33614	0.0194841	0.0840397
hsa-mir-137	205.859	-0.676973	0.290415	-2.33105	0.0197507	0.0841755
hsa-mir-22	25118.5	-0.568397	0.247723	-2.29449	0.0217626	0.0895517
hsa-mir-10b	41976.3	-0.52807	0.22947	-2.30126	0.0213768	0.0895517
hsa-mir-450a-1	1450.97	-0.5375	0.233998	-2.29703	0.021617	0.0895517
hsa-mir-411	1279.61	-0.556138	0.244261	-2.27682	0.022797	0.0927422
hsa-mir-4700	890.967	0.701247	0.30872	2.27147	0.0231187	0.0929944
hsa-mir-23b	1028.59	-0.569428	0.254986	-2.23318	0.0255374	0.0998419
hsa-mir-27b	16926.4	-0.556122	0.249231	-2.23135	0.0256577	0.0998419
hsa-mir-143	60.7571	0.833097	0.372807	2.23466	0.0254395	0.0998419
hsa-mir-16-2	1157.46	0.566095	0.256982	2.20286	0.0276049	0.101345
hsa-mir-452	1444.07	-0.533936	0.242598	-2.20091	0.0277424	0.101345
hsa-mir-486	72.9296	0.797207	0.361572	2.20483	0.0274657	0.101345
hsa-mir-615	1150.46	-0.652122	0.294919	-2.2112	0.0270223	0.101345
hsa-mir-3908	480.329	0.627634	0.28513	2.20122	0.0277206	0.101345
hsa-mir-4739	103.237	0.804335	0.36455	2.20638	0.0273577	0.101345
hsa-mir-877	147.3	-0.680075	0.31404	-2.16557	0.0303444	0.10973
hsa-mir-663a	45.7626	0.876005	0.409592	2.13873	0.0324579	0.116199
hsa-mir-99b	12175.3	-0.488639	0.22981	-2.12628	0.0334799	0.118671
hsa-mir-590	233.675	-0.603727	0.287037	-2.10331	0.0354389	0.123409
hsa-mir-539	215.737	-0.602672	0.28664	-2.10254	0.0355061	0.123409
hsa-mir-3158-1	49.9305	-0.890589	0.425588	-2.09261	0.0363841	0.125245
hsa-mir-6883	147.75	0.764103	0.367632	2.07845	0.0376683	0.128431
hsa-mir-320a	4236.53	-0.517706	0.250606	-2.06582	0.0388456	0.130372
hsa-mir-1303	1877.52	0.586435	0.284051	2.06455	0.038966	0.130372
hsa-mir-29a	15114.6	-0.463878	0.225189	-2.05995	0.0394035	0.130615
hsa-mir-4797	3388.01	0.469363	0.230624	2.03518	0.0418325	0.136146
hsa-mir-155	13304	0.473365	0.232449	2.03643	0.0417077	0.136146
hsa-mir-548d-1	69.2391	0.738774	0.364012	2.02953	0.0424045	0.136764
hsa-mir-221	30180.2	0.485094	0.241851	2.00575	0.0448825	0.143464
hsa-mir-194-1	152.813	0.638079	0.318978	2.00039	0.0454587	0.14402
hsa-mir-942	150.723	0.621224	0.311525	1.99414	0.0461367	0.144885
hsa-mir-4725	83.1449	0.697566	0.352653	1.97805	0.047923	0.149186
hsa-mir-194-2	235.584	0.645859	0.327502	1.97208	0.0486009	0.149992
hsa-mir-181a-2	8368.38	-0.448126	0.228664	-1.95976	0.0500235	0.153063
hsa-mir-30a	176432	-0.462089	0.241739	-1.91152	0.0559377	0.16827
hsa-mir-185	1110.06	0.478779	0.2508	1.90901	0.0562612	0.16827
hsa-mir-1277	81.9085	-0.670181	0.351398	-1.90719	0.0564966	0.16827
hsa-mir-3182	100.928	0.686574	0.360542	1.90428	0.0568735	0.16827
hsa-mir-18a	654.147	-0.488841	0.258441	-1.8915	0.0585578	0.171833
hsa-mir-576	289.247	-0.513099	0.273107	-1.87875	0.0602791	0.175447
hsa-mir-376a-1	158.216	0.610317	0.326655	1.86838	0.061709	0.177808
hsa-mir-374b	1494.03	0.471201	0.252561	1.8657	0.0620839	0.177808
hsa-mir-432	151.647	0.57539	0.309046	1.86183	0.0626273	0.177941
hsa-mir-127	5534.72	-0.473369	0.256382	-1.84634	0.0648429	0.182785
hsa-mir-2355	71.0753	-0.686598	0.373573	-1.83792	0.0660742	0.184801
hsa-mir-183	4337.32	-0.424738	0.232026	-1.83056	0.067166	0.186399
hsa-mir-7641-1	2552.7	-0.491641	0.269868	-1.82179	0.0684874	0.188604
hsa-mir-625	748.713	-0.442656	0.245681	-1.80175	0.0715844	0.195627
hsa-mir-532	3574.74	-0.419778	0.235704	-1.78095	0.0749203	0.201665
hsa-mir-542	1481.25	-0.426387	0.239232	-1.78231	0.0746979	0.201665
hsa-mir-4709	311.515	-0.593269	0.333964	-1.77645	0.0756591	0.202134
hsa-mir-889	481.107	-0.464619	0.262522	-1.76983	0.0767555	0.203544
hsa-mir-92a-1	38198.7	0.402085	0.22983	1.74949	0.0802067	0.211132
hsa-mir-671	436.691	0.450985	0.258661	1.74354	0.08124	0.212292
hsa-mir-25	8029.45	0.425594	0.253937	1.67599	0.0937411	0.243183
hsa-mir-130a	438.734	-0.499664	0.301953	-1.65478	0.0979696	0.252324
hsa-mir-151a	27159	-0.377221	0.230497	-1.63655	0.101724	0.258506
hsa-mir-3161	430.606	0.44236	0.27037	1.63612	0.101814	0.258506
hsa-mir-4485	139.677	0.65116	0.40006	1.62765	0.103598	0.261184
hsa-mir-34c	56.2301	0.608813	0.381545	1.59565	0.110566	0.275179
hsa-mir-937	44.2892	0.651277	0.408295	1.59512	0.110686	0.275179
hsa-mir-29c	81.1828	-0.551827	0.347936	-1.586	0.112739	0.276443
hsa-mir-4512	75.5262	0.574451	0.361965	1.58703	0.112505	0.276443
hsa-mir-655	62.4048	-0.592107	0.376553	-1.57244	0.115849	0.281223
hsa-mir-4459	112.905	-0.520111	0.33114	-1.57067	0.11626	0.281223
hsa-mir-6073	237.086	0.462614	0.295993	1.56292	0.11807	0.283686
hsa-mir-320b-1	112.003	-0.506852	0.326224	-1.55369	0.120258	0.287015
hsa-mir-425	2245.48	-0.349878	0.229629	-1.52367	0.127591	0.302501
hsa-mir-450b	1131.25	-0.355169	0.241264	-1.47212	0.140989	0.332065
hsa-mir-4473	39.1731	-0.620754	0.424138	-1.46357	0.143312	0.335332
hsa-mir-494	668.565	0.398271	0.274589	1.45043	0.14694	0.341587
hsa-mir-139	248.389	0.401878	0.281411	1.42808	0.153268	0.354001
hsa-mir-92a-2	258.638	-0.425428	0.300452	-1.41596	0.156787	0.359806
hsa-mir-378a	13116.5	-0.315321	0.224344	-1.40552	0.159865	0.362227
hsa-mir-589	5750.66	-0.75555	0.537185	-1.4065	0.159576	0.362227
hsa-mir-224	4160.82	-0.328515	0.234852	-1.39881	0.161869	0.364459
hsa-mir-296	152.71	0.440998	0.316177	1.39478	0.163081	0.364895
hsa-mir-378g	53.7206	-0.533362	0.388604	-1.37251	0.169905	0.377802
hsa-mir-9-1	78.9563	-0.488777	0.359086	-1.36117	0.17346	0.383324
hsa-let-7b	12801.2	-0.313779	0.231683	-1.35435	0.175626	0.385731
hsa-mir-320c-1	60.7242	-0.506469	0.376984	-1.34347	0.179119	0.391003
hsa-mir-107	206.396	0.390415	0.293577	1.32986	0.183565	0.39828
hsa-mir-376c	148.713	0.446626	0.337676	1.32265	0.185953	0.401031
hsa-mir-500a	333.172	-0.360683	0.281548	-1.28107	0.200169	0.426551
hsa-mir-651	209.455	-0.371355	0.28959	-1.28235	0.199721	0.426551
hsa-let-7c	3498.89	-0.304644	0.238692	-1.27631	0.201847	0.426932
hsa-mir-330	516.877	-0.321242	0.252869	-1.27039	0.203945	0.426932
hsa-mir-1301	354.501	0.340685	0.268196	1.27028	0.203984	0.426932
hsa-mir-378d-2	50.9921	0.50375	0.39756	1.2671	0.205118	0.426932
hsa-mir-487b	163.287	0.374356	0.297214	1.25955	0.207831	0.430078
hsa-mir-301a	86.6096	-0.437825	0.351573	-1.24533	0.213011	0.435759
hsa-mir-6716	43.7465	-0.508013	0.407324	-1.2472	0.212325	0.435759
hsa-mir-1185-1	288.449	-0.337366	0.272335	-1.23879	0.215424	0.438191
hsa-mir-335	26284.3	0.289133	0.234689	1.23198	0.217955	0.440836
hsa-mir-30d	17092.8	-0.307218	0.25631	-1.19862	0.230677	0.463946
hsa-mir-548u	51.7239	-0.47477	0.400565	-1.18525	0.235918	0.469215
hsa-mir-3613	289.621	-0.323477	0.272446	-1.18731	0.235107	0.469215
hsa-mir-16-1	2404.49	-0.287201	0.244168	-1.17624	0.239497	0.472786
hsa-mir-324	143.432	-0.365784	0.311544	-1.1741	0.240355	0.472786
hsa-mir-607	78.2575	-0.40913	0.350762	-1.1664	0.243452	0.476262
hsa-mir-106b	3526.16	0.263553	0.228431	1.15375	0.248601	0.483692
hsa-mir-4326	79.2063	-0.40321	0.350954	-1.1489	0.250598	0.484942
hsa-mir-125b-2	551.044	-0.309442	0.270195	-1.14525	0.252104	0.485233
hsa-mir-132	159.475	-0.360964	0.316235	-1.14144	0.253685	0.485665
hsa-mir-186	5158.52	0.255937	0.227155	1.12671	0.259867	0.494853
hsa-mir-377	119.056	-0.355953	0.321007	-1.10886	0.267489	0.502666
hsa-mir-323a	365.596	0.311178	0.281035	1.10726	0.268182	0.502666
hsa-mir-4677	73.6818	-0.403982	0.36351	-1.11134	0.266423	0.502666
hsa-mir-27a	31277	-0.251048	0.229096	-1.09582	0.273159	0.509327
hsa-mir-29b-1	1581.4	-0.376129	0.347512	-1.08235	0.279098	0.512491
hsa-mir-505	217.226	-0.306776	0.283701	-1.08133	0.279548	0.512491
hsa-mir-5100	39.9976	-0.464837	0.430798	-1.07901	0.280582	0.512491
hsa-mir-6752	114.12	0.433367	0.401521	1.07931	0.280448	0.512491
hsa-mir-98	3147.58	0.249849	0.233939	1.06801	0.285516	0.515019
hsa-mir-660	532.028	-0.273567	0.256326	-1.06726	0.285854	0.515019
hsa-mir-7108	255.28	0.397974	0.373223	1.06631	0.286281	0.515019
hsa-mir-33b	45.0131	-0.435029	0.411115	-1.05817	0.289979	0.516481
hsa-mir-1292	45.5573	-0.427822	0.403323	-1.06074	0.288807	0.516481
hsa-mir-3615	445.944	-0.285818	0.271482	-1.05281	0.292428	0.518264
hsa-mir-337	88.91	-0.370373	0.362586	-1.02148	0.307029	0.541459
hsa-mir-138-2	89.6392	-0.386754	0.380732	-1.01582	0.309717	0.543523
hsa-mir-28	1129.73	-0.238915	0.236894	-1.00853	0.313199	0.546953
hsa-mir-3159	363.077	-0.259986	0.260948	-0.996313	0.319098	0.554549
hsa-mir-6516	55.6597	0.384504	0.388444	0.989856	0.322244	0.557312
hsa-mir-502	88.2464	-0.340253	0.346718	-0.981353	0.326419	0.561817
hsa-mir-188	40.8883	-0.404508	0.419877	-0.963396	0.335349	0.574425
hsa-mir-6724	38.4223	0.398243	0.417061	0.954881	0.339638	0.579002
hsa-mir-1268a	107.925	0.343845	0.365136	0.941691	0.346351	0.584875
hsa-mir-935	313.869	0.251678	0.267082	0.942323	0.346027	0.584875
hsa-mir-423	17513.1	-0.221312	0.236998	-0.933812	0.350401	0.588936
hsa-mir-654	882.888	-0.228964	0.246331	-0.929498	0.352631	0.589915
hsa-mir-548k	84.8059	-0.320955	0.350501	-0.915701	0.359824	0.595422
hsa-mir-3653	115.719	-0.294061	0.321861	-0.913628	0.360912	0.595422
hsa-mir-1273f	101.571	-0.324323	0.354868	-0.913925	0.360756	0.595422
hsa-mir-138-1	120.894	0.326127	0.365892	0.89132	0.372758	0.601571
hsa-mir-339	1738.78	-0.219802	0.246749	-0.890791	0.373041	0.601571
hsa-mir-504	308.959	-0.251498	0.280965	-0.895121	0.370722	0.601571
hsa-mir-151b	42.951	0.40693	0.454587	0.895165	0.370699	0.601571
hsa-mir-941-1	797.34	0.254654	0.284768	0.894252	0.371187	0.601571
hsa-mir-1185-2	55.2097	0.342397	0.388931	0.880354	0.378668	0.607906
hsa-mir-193a	217.588	-0.250744	0.285874	-0.877112	0.380426	0.608002
hsa-mir-19b-1	1807	-0.208407	0.240905	-0.865102	0.386983	0.608916
hsa-mir-7-2	109.748	-0.278955	0.32301	-0.863612	0.387801	0.608916
hsa-mir-345	189.599	0.253178	0.292888	0.864421	0.387357	0.608916
hsa-mir-4448	1035.59	0.221005	0.253949	0.870271	0.384152	0.608916
hsa-let-7a-3	112.595	-0.276562	0.322296	-0.8581	0.390837	0.611004
hsa-mir-433	162.158	0.260298	0.305711	0.851452	0.394518	0.611418
hsa-mir-154	52.1875	-0.344516	0.403213	-0.854429	0.392868	0.611418
hsa-mir-20a	18738.5	-0.211006	0.250815	-0.841283	0.40019	0.61508
hsa-mir-128-1	9004.38	-0.217947	0.260082	-0.837991	0.402036	0.61508
hsa-mir-342	284.484	0.229954	0.273553	0.840621	0.40056	0.61508
hsa-mir-130b	521.803	0.206429	0.253817	0.813299	0.416047	0.633807
hsa-mir-652	550.214	0.203078	0.258272	0.786295	0.431695	0.654859
hsa-let-7g	31138.9	-0.202247	0.266077	-0.760107	0.447191	0.675503
hsa-mir-369	509.666	-0.187817	0.2523	-0.744419	0.456623	0.686853
hsa-mir-125a	4266.88	0.189413	0.256547	0.738316	0.460323	0.689521
hsa-mir-331	280.516	-0.198293	0.275333	-0.720194	0.471406	0.70318
hsa-mir-26a-1	36919.4	-0.184955	0.258855	-0.714512	0.474911	0.705469
hsa-mir-30e	10500.1	-0.169063	0.238222	-0.709688	0.477898	0.70667
hsa-mir-484	1635.21	-0.194125	0.274639	-0.706839	0.479667	0.70667
hsa-mir-4449	145.134	0.24764	0.365166	0.678158	0.497672	0.73019
hsa-mir-181b-2	480.779	0.170884	0.262944	0.649886	0.515766	0.75365
hsa-mir-3665	47.1606	0.276863	0.429852	0.644088	0.519518	0.756047
hsa-mir-3529	226.407	-0.178037	0.281743	-0.631914	0.527443	0.764472
hsa-let-7d	4851.96	0.138954	0.227059	0.611975	0.540555	0.774074
hsa-mir-93	6107.25	0.142055	0.231275	0.614226	0.539066	0.774074
hsa-mir-1197	44.2072	0.252089	0.407695	0.618327	0.53636	0.774074
hsa-mir-3912	55.9692	-0.242783	0.40272	-0.602859	0.546602	0.779616
hsa-mir-485	172.165	0.184245	0.307376	0.599412	0.548898	0.779784
hsa-mir-758	186.788	-0.175906	0.297461	-0.591359	0.55428	0.781452
hsa-mir-548h-1	107.22	0.200506	0.339195	0.591123	0.554438	0.781452
hsa-mir-454	361.816	0.153713	0.265387	0.579202	0.562453	0.786555
hsa-mir-1273e	297.211	-0.157077	0.270181	-0.581379	0.560985	0.786555
hsa-mir-3960	131.996	0.213651	0.371388	0.575278	0.565103	0.787187
hsa-mir-558	45.8178	0.225347	0.398863	0.564973	0.572092	0.793833
hsa-mir-26a-2	74.5443	-0.200074	0.359936	-0.55586	0.578306	0.796283
hsa-mir-5095	62.917	-0.218987	0.393375	-0.556687	0.577741	0.796283
hsa-mir-23a	4019.71	0.123142	0.23409	0.526046	0.598857	0.818285
hsa-mir-5572	90.7508	0.177989	0.337713	0.527041	0.598165	0.818285
hsa-mir-128-2	126.874	-0.180987	0.348437	-0.519426	0.603464	0.821445
hsa-mir-17	8511.81	-0.124939	0.24434	-0.511334	0.609117	0.822883
hsa-mir-4488	45.4918	-0.223641	0.436363	-0.512512	0.608293	0.822883
hsa-mir-8086	513.322	-0.144097	0.285535	-0.504658	0.613799	0.82609
hsa-mir-328	247.228	0.145927	0.292187	0.499431	0.617476	0.827926
hsa-mir-1273c	47.3062	0.193719	0.398687	0.485893	0.627043	0.837617
hsa-mir-144	269.184	0.135601	0.288316	0.47032	0.638127	0.846333
hsa-mir-1248	371.151	0.163376	0.350009	0.466777	0.64066	0.846333
hsa-mir-3184	108.582	-0.154487	0.329056	-0.469485	0.638723	0.846333
hsa-let-7i	173153	-0.119562	0.267235	-0.447403	0.654584	0.859901
hsa-mir-382	541.813	0.114045	0.255816	0.445809	0.655735	0.859901
hsa-mir-4419a	233.765	0.13789	0.313818	0.439393	0.660376	0.862828
hsa-mir-493	1992.6	0.102313	0.236074	0.433395	0.664728	0.865355
hsa-mir-1296	66.5265	0.154908	0.363531	0.426121	0.670019	0.869083
hsa-let-7e	3361.79	0.101919	0.243854	0.417952	0.675982	0.871398
hsa-mir-26b	4739.95	0.108219	0.2616	0.413683	0.679106	0.871398
hsa-mir-431	153.706	-0.126907	0.305975	-0.414761	0.678317	0.871398
hsa-mir-204	107.824	-0.138021	0.34957	-0.39483	0.692968	0.872337
hsa-mir-15b	592.882	0.0995467	0.253923	0.392035	0.695032	0.872337
hsa-mir-191	7031.1	-0.0939985	0.239041	-0.393232	0.694148	0.872337
hsa-mir-379	1277.29	-0.0914571	0.234797	-0.389516	0.696895	0.872337
hsa-mir-1226	48.5511	0.161542	0.406074	0.397815	0.690767	0.872337
hsa-mir-1972-1	48.2736	0.167391	0.413385	0.404928	0.68553	0.872337
hsa-mir-5708	40.3592	0.167437	0.415177	0.403291	0.686734	0.872337
hsa-mir-5701-1	58.1988	0.151073	0.39393	0.383502	0.701347	0.874851
hsa-mir-619	165.081	-0.115677	0.304429	-0.379981	0.70396	0.875061
hsa-mir-329-1	168.347	-0.110793	0.30927	-0.358239	0.720164	0.892106
hsa-mir-197	511.274	-0.0896671	0.259563	-0.345454	0.729753	0.897567
hsa-mir-409	2300.02	-0.0839703	0.240656	-0.348923	0.727147	0.897567
hsa-mir-5096	401.199	0.0943506	0.275604	0.342341	0.732094	0.897567
hsa-mir-3929	87.1206	0.12105	0.359107	0.337084	0.736053	0.899342
hsa-mir-548g	44.4415	-0.134387	0.403832	-0.332781	0.7393	0.900236
hsa-let-7f-2	903.333	-0.0808236	0.254858	-0.317132	0.751144	0.909632
hsa-mir-152	146.721	-0.10059	0.323423	-0.311017	0.755788	0.909632
hsa-mir-887	37.8265	0.149238	0.48268	0.309186	0.75718	0.909632
hsa-mir-3177	39.041	-0.131407	0.417657	-0.314629	0.753043	0.909632
hsa-mir-543	1024.07	-0.0903539	0.304846	-0.296392	0.766931	0.918265
hsa-mir-7851	146.596	0.0952644	0.328532	0.28997	0.771839	0.921061
hsa-mir-410	236.363	0.0783195	0.277886	0.28184	0.778066	0.923442
hsa-mir-103b-1	107.127	0.0922402	0.328688	0.280631	0.778993	0.923442
hsa-mir-149	1144.92	-0.0640496	0.236707	-0.270586	0.786709	0.929511
hsa-mir-338	43.435	-0.109656	0.410461	-0.267153	0.789352	0.929565
hsa-mir-550a-1	48.0092	-0.1025	0.405174	-0.252979	0.800284	0.93628
hsa-mir-1271	133.807	-0.0809759	0.316262	-0.25604	0.79792	0.93628
hsa-mir-566	136.674	0.0818584	0.329057	0.248767	0.803541	0.937029
hsa-mir-628	44.0874	0.10252	0.419828	0.244195	0.80708	0.938099
hsa-mir-1304	191.816	-0.0664472	0.291446	-0.227992	0.819653	0.94963
hsa-mir-20b	44.4206	0.0896879	0.406674	0.22054	0.82545	0.950197
hsa-mir-5010	55.1036	0.0863276	0.389562	0.221601	0.824624	0.950197
hsa-mir-1293	200.631	-0.059938	0.284942	-0.210351	0.833393	0.956265
hsa-let-7f-1	71101.6	-0.0472403	0.248999	-0.189721	0.849528	0.959962
hsa-mir-584	250.142	0.0553126	0.278147	0.198861	0.842371	0.959962
hsa-mir-760	175.329	0.0579438	0.30118	0.192389	0.847437	0.959962
hsa-mir-3176	502.314	-0.0585677	0.309734	-0.18909	0.850022	0.959962
hsa-mir-487a	61.2572	-0.0705095	0.372879	-0.189095	0.850018	0.959962
hsa-mir-30b	685.046	0.0447445	0.246782	0.181312	0.856122	0.963811
hsa-let-7a-1	42187.3	-0.0371364	0.240825	-0.154205	0.877448	0.970373
hsa-mir-15a	104.4	-0.0444325	0.343875	-0.129211	0.897191	0.970373
hsa-mir-196a-1	40.5027	0.0535806	0.412846	0.129784	0.896738	0.970373
hsa-mir-181b-1	3807.53	0.0385365	0.230061	0.167506	0.866972	0.970373
hsa-mir-222	23312.6	0.0291805	0.234328	0.124528	0.900897	0.970373
hsa-mir-361	1328.93	0.0289493	0.258237	0.112104	0.910741	0.970373
hsa-mir-92b	1966.95	0.039183	0.242159	0.161807	0.871458	0.970373
hsa-mir-573	93.1241	0.0558587	0.340504	0.164047	0.869694	0.970373
hsa-mir-582	405.381	0.0309469	0.273939	0.11297	0.910054	0.970373
hsa-mir-1180	2605.67	0.0288848	0.235082	0.122871	0.902209	0.970373
hsa-mir-1285-1	252.84	0.0356466	0.296458	0.120241	0.904292	0.970373
hsa-mir-1273a	317.802	0.0421416	0.292818	0.143918	0.885566	0.970373
hsa-mir-1306	36.9622	0.0500039	0.429613	0.116393	0.907341	0.970373
hsa-mir-3662	112.175	0.0408898	0.339456	0.120457	0.904121	0.970373
hsa-mir-378f	52.0351	-0.04635	0.386802	-0.119829	0.904619	0.970373
hsa-mir-4521	1048.26	0.0302523	0.248242	0.121866	0.903005	0.970373
hsa-mir-412	48.2851	-0.0509275	0.397633	-0.128076	0.898089	0.970373
hsa-mir-323b	102.811	0.0454726	0.328631	0.13837	0.889948	0.970373
hsa-let-7a-2	84.2918	0.0324648	0.343446	0.0945267	0.924691	0.973645
hsa-mir-182	5530.28	-0.0232826	0.232402	-0.100183	0.920199	0.973645
hsa-mir-362	183.955	-0.028554	0.294751	-0.0968748	0.922826	0.973645
hsa-mir-501	230.037	-0.02912	0.282568	-0.103055	0.917919	0.973645
hsa-mir-598	527.407	-0.0201472	0.250351	-0.0804758	0.935859	0.982515
hsa-mir-199a-1	6948.52	-0.0178863	0.264208	-0.0676975	0.946026	0.988648
hsa-mir-1254-1	70.5389	0.0225579	0.359637	0.0627241	0.949986	0.988648
hsa-mir-6723	118.439	0.0211684	0.321479	0.0658469	0.9475	0.988648
hsa-mir-125b-1	6901.83	0.0130456	0.240399	0.0542666	0.956723	0.989904
hsa-mir-4461	43.2135	-0.0233497	0.413686	-0.056443	0.954989	0.989904
hsa-mir-101-1	15332	0.00806312	0.224627	0.0358955	0.971366	0.990402
hsa-mir-103a-2	13340.8	0.00482589	0.247149	0.0195262	0.984421	0.990402
hsa-mir-30c-2	18111.2	-0.0121184	0.272993	-0.0443909	0.964593	0.990402
hsa-mir-181a-1	497.283	-0.0113506	0.293822	-0.0386309	0.969185	0.990402
hsa-mir-370	1815.66	-0.00979254	0.235192	-0.0416363	0.966789	0.990402
hsa-mir-574	698.88	0.00481355	0.253811	0.0189651	0.984869	0.990402
hsa-mir-641	90.237	-0.00949254	0.339317	-0.0279755	0.977682	0.990402
hsa-mir-466	135.867	-0.00937583	0.315278	-0.0297383	0.976276	0.990402
hsa-mir-378c	410.39	-0.00549191	0.258015	-0.0212853	0.983018	0.990402
hsa-mir-4664	58.069	-0.00792156	0.383735	-0.0206433	0.98353	0.990402
hsa-mir-181d	99.8429	-0.000468911	0.335186	-0.00139896	0.998884	0.998884
hsa-mir-656	163.172	0.00130011	0.302797	0.00429365	0.996574	0.998884
hsa-mir-19b-2	23.4331	0.553205	0.470713	1.17525	0.239895	NA
hsa-mir-33a	31.8825	-1.08602	0.451856	-2.40347	0.0162405	NA
hsa-mir-95	13.2474	-0.119484	0.518934	-0.230249	0.817898	NA
hsa-mir-29b-2	21.7588	-0.445843	0.481443	-0.926056	0.354417	NA
hsa-mir-103a-1	30.7961	-0.0604009	0.441953	-0.136668	0.891293	NA
hsa-mir-105-1	3.37428	-0.578467	0.499282	-1.1586	0.24662	NA
hsa-mir-106a	9.10105	-0.120452	0.534048	-0.225546	0.821555	NA
hsa-mir-198	25.8669	1.2423	0.46767	2.65636	0.00789884	NA
hsa-mir-129-1	11.585	-0.255589	0.526673	-0.485289	0.627471	NA
hsa-mir-147a	0.49274	-0.0287115	0.262987	-0.109175	0.913064	NA
hsa-mir-181c	32.4045	-0.11564	0.441179	-0.262117	0.793231	NA
hsa-mir-187	3.00069	0.4419	0.494194	0.894183	0.371224	NA
hsa-mir-196a-2	17.0137	-0.0380043	0.500966	-0.0758621	0.939529	NA
hsa-mir-199a-2	4.92707	-0.235199	0.528651	-0.444905	0.656388	NA
hsa-mir-199b	7.46096	-0.910316	0.537512	-1.69357	0.0903462	NA
hsa-mir-203a	13.0649	-0.782798	0.522729	-1.49752	0.134258	NA
hsa-mir-205	14.7713	-0.465004	0.516087	-0.90102	0.367578	NA
hsa-mir-211	6.19104	0.761217	0.535416	1.42173	0.155105	NA
hsa-mir-215	35.0589	0.0391987	0.433576	0.090408	0.927963	NA
hsa-mir-216a	5.71954	-0.123673	0.531974	-0.232479	0.816166	NA
hsa-mir-217	14.329	0.00196743	0.513019	0.00383501	0.99694	NA
hsa-mir-219a-1	33.1288	-0.0613778	0.435026	-0.14109	0.887799	NA
hsa-mir-223	1.04261	-0.223819	0.365689	-0.612049	0.540505	NA
hsa-mir-200b	18.0208	-0.415469	0.496861	-0.836188	0.403049	NA
hsa-mir-1-2	0.969561	-0.16297	0.332712	-0.489824	0.624258	NA
hsa-mir-122	4.11533	-0.148723	0.518083	-0.287064	0.774063	NA
hsa-mir-124-1	0.49274	-0.0287115	0.262987	-0.109175	0.913064	NA
hsa-mir-124-3	0.598631	0.223596	0.272761	0.819751	0.412358	NA
hsa-mir-133a-1	0.838882	-0.00456309	0.321569	-0.0141901	0.988678	NA
hsa-mir-133a-2	1.07913	-0.211446	0.349388	-0.60519	0.545053	NA
hsa-mir-135a-1	1.06321	-0.379772	0.357704	-1.06169	0.288375	NA
hsa-mir-135a-2	0.586394	-0.193792	0.268954	-0.720542	0.471191	NA
hsa-mir-141	2.41646	-0.0735128	0.453338	-0.162159	0.871181	NA
hsa-mir-142	3.90659	0.168485	0.515264	0.326988	0.743677	NA
hsa-mir-145	7.28493	0.555959	0.537523	1.0343	0.300996	NA
hsa-mir-153-1	1.10126	0.10385	0.377949	0.274772	0.783491	NA
hsa-mir-153-2	7.41594	0.45386	0.537576	0.844272	0.398517	NA
hsa-mir-9-3	0.602814	-0.0651392	0.300188	-0.216995	0.828212	NA
hsa-mir-184	2.54562	-0.664915	0.469942	-1.41489	0.157101	NA
hsa-mir-190a	19.7927	-0.434118	0.488658	-0.888388	0.374332	NA
hsa-mir-195	4.31335	-0.407048	0.514795	-0.790699	0.42912	NA
hsa-mir-200c	24.9561	0.00796335	0.468397	0.0170013	0.986436	NA
hsa-mir-200a	18.0763	-0.0699326	0.495234	-0.141211	0.887703	NA
hsa-mir-219a-2	6.82815	-0.681662	0.536741	-1.27	0.204085	NA
hsa-mir-363	27.3489	-0.287006	0.455362	-0.630282	0.52851	NA
hsa-mir-302b	2.22345	0.0610846	0.430861	0.141773	0.887259	NA
hsa-mir-302c	0.146598	-0.0873854	0.195277	-0.447495	0.654518	NA
hsa-mir-373	1.39027	0.281995	0.397576	0.709286	0.478147	NA
hsa-mir-375	6.25165	-0.671113	0.534135	-1.25645	0.208953	NA
hsa-mir-383	22.9746	-0.984088	0.491717	-2.00133	0.0453568	NA
hsa-mir-326	6.06117	0.0384111	0.535965	0.0716672	0.942867	NA
hsa-mir-135b	36.8088	-0.177782	0.429537	-0.413892	0.678953	NA
hsa-mir-133b	1.09707	0.440042	0.360276	1.2214	0.221934	NA
hsa-mir-325	2.45348	-0.0733412	0.47656	-0.153897	0.877691	NA
hsa-mir-346	5.49488	0.0635571	0.533843	0.119056	0.905231	NA
hsa-mir-422a	2.30689	-0.0247479	0.469475	-0.0527139	0.95796	NA
hsa-mir-448	0.639339	-0.0784397	0.290854	-0.269687	0.787401	NA
hsa-mir-429	6.89854	-0.241788	0.537432	-0.449894	0.652787	NA
hsa-mir-449a	10.7423	-0.100232	0.528382	-0.189696	0.849547	NA
hsa-mir-329-2	0.498443	0.174934	0.243605	0.718106	0.472692	NA
hsa-mir-451a	1.70407	0.0322621	0.434831	0.0741946	0.940856	NA
hsa-mir-483	3.77857	-0.301431	0.510697	-0.590234	0.555034	NA
hsa-mir-489	0.545686	0.102186	0.274082	0.372829	0.709276	NA
hsa-mir-490	1.3008	0.189659	0.400286	0.473809	0.635636	NA
hsa-mir-491	17.4223	1.0123	0.500088	2.02423	0.0429461	NA
hsa-mir-511	3.32939	-0.0535174	0.496623	-0.107763	0.914184	NA
hsa-mir-492	2.41126	-0.195125	0.463846	-0.420668	0.673998	NA
hsa-mir-496	8.36654	-0.234075	0.536349	-0.436423	0.66253	NA
hsa-mir-497	2.47409	-0.197232	0.470214	-0.419451	0.674887	NA
hsa-mir-512-1	0.802358	0.0212308	0.332752	0.0638038	0.949126	NA
hsa-mir-498	1.20145	0.168638	0.378854	0.445126	0.656229	NA
hsa-mir-520e	0.985481	-0.0510471	0.339777	-0.150237	0.880578	NA
hsa-mir-515-1	0.692284	0.0457881	0.300073	0.152589	0.878722	NA
hsa-mir-519e	1.99727	-0.0747052	0.454126	-0.164503	0.869335	NA
hsa-mir-520f	0.749413	-0.121531	0.32668	-0.372019	0.709878	NA
hsa-mir-519c	1.09707	0.440042	0.360276	1.2214	0.221934	NA
hsa-mir-520a	2.4493	0.192822	0.475589	0.405438	0.685156	NA
hsa-mir-526b	1.34804	0.113263	0.394602	0.28703	0.774089	NA
hsa-mir-525	2.48651	0.535105	0.45043	1.18799	0.234838	NA
hsa-mir-518b	2.23486	0.417187	0.452692	0.921569	0.356753	NA
hsa-mir-518c	0.549869	-0.210165	0.280151	-0.750187	0.453142	NA
hsa-mir-524	3.37162	0.0704285	0.500425	0.140737	0.888077	NA
hsa-mir-517a	0.896011	-0.174179	0.347929	-0.500615	0.616642	NA
hsa-mir-521-2	0.997718	0.358023	0.332776	1.07587	0.281986	NA
hsa-mir-520d	0.712889	-0.0884205	0.29922	-0.295504	0.767609	NA
hsa-mir-520g	3.55056	0.247895	0.510083	0.48599	0.626974	NA
hsa-mir-516b-2	0.732992	-0.237825	0.293841	-0.809369	0.418303	NA
hsa-mir-526a-2	13.2812	0.555513	0.524695	1.05874	0.28972	NA
hsa-mir-518e	1.24634	-0.445997	0.379902	-1.17398	0.240403	NA
hsa-mir-521-1	2.72506	-0.395575	0.474776	-0.833182	0.404742	NA
hsa-mir-522	4.0639	0.104005	0.518186	0.200709	0.840926	NA
hsa-mir-519a-1	1.31152	0.118135	0.369779	0.319474	0.749367	NA
hsa-mir-499a	11.709	-0.435783	0.525879	-0.828676	0.407288	NA
hsa-mir-450a-2	27.3082	-0.0601191	0.462868	-0.129884	0.896658	NA
hsa-mir-513a-1	4.49298	-0.00396118	0.524648	-0.00755017	0.993976	NA
hsa-mir-506	6.21697	-0.291727	0.53515	-0.545131	0.585664	NA
hsa-mir-507	1.96728	0.152823	0.413542	0.369546	0.711721	NA
hsa-mir-508	2.11153	-0.377123	0.444965	-0.847533	0.396698	NA
hsa-mir-509-1	4.30834	-0.303034	0.521791	-0.580758	0.561404	NA
hsa-mir-514a-1	21.0185	-0.0926921	0.484203	-0.191432	0.848187	NA
hsa-mir-544a	4.12707	0.138814	0.515501	0.26928	0.787714	NA
hsa-mir-545	9.55625	-0.328063	0.535132	-0.613049	0.539844	NA
hsa-mir-553	1.7761	-0.428088	0.424764	-1.00783	0.313538	NA
hsa-mir-554	2.85257	0.0652437	0.490802	0.132933	0.894247	NA
hsa-mir-555	0.798174	0.292304	0.306065	0.955041	0.339557	NA
hsa-mir-556	20.4203	-0.575406	0.489963	-1.17438	0.240241	NA
hsa-mir-559	0.991183	0.129655	0.35324	0.367047	0.713584	NA
hsa-mir-561	24.7476	-0.755719	0.466806	-1.61891	0.105466	NA
hsa-mir-562	4.89207	0.109005	0.5295	0.205864	0.836898	NA
hsa-mir-567	13.907	0.307232	0.514719	0.596892	0.550579	NA
hsa-mir-551b	3.05478	-0.491623	0.488838	-1.0057	0.314561	NA
hsa-mir-569	0.696468	-0.26189	0.307657	-0.851241	0.394635	NA
hsa-mir-571	1.98738	0.03051	0.438615	0.0695599	0.944544	NA
hsa-mir-572	1.68765	-0.125559	0.429715	-0.292191	0.770141	NA
hsa-mir-577	1.18921	-0.270918	0.380837	-0.711374	0.476852	NA
hsa-mir-578	1.29008	0.186916	0.362363	0.515826	0.605976	NA
hsa-mir-579	21.0877	-0.394694	0.48421	-0.815129	0.414998	NA
hsa-mir-580	4.77059	-0.112127	0.524398	-0.21382	0.830688	NA
hsa-mir-581	7.62385	0.159189	0.537421	0.29621	0.76707	NA
hsa-mir-585	16.2052	-0.116849	0.507106	-0.230424	0.817762	NA
hsa-mir-586	2.4642	-0.0855217	0.463989	-0.184319	0.853764	NA
hsa-mir-587	0.932536	-0.169312	0.33292	-0.508566	0.611057	NA
hsa-mir-548b	9.0131	0.0660714	0.534552	0.123601	0.901631	NA
hsa-mir-588	1.95086	0.0521425	0.439192	0.118724	0.905494	NA
hsa-mir-550a-2	0.403271	-0.155583	0.24529	-0.634284	0.525895	NA
hsa-mir-591	1.0019	0.0981138	0.358194	0.273913	0.784152	NA
hsa-mir-595	3.38252	0.332996	0.495717	0.671745	0.501746	NA
hsa-mir-597	9.50736	0.290032	0.532974	0.544176	0.58632	NA
hsa-mir-599	2.07082	-0.0766254	0.448726	-0.170762	0.864411	NA
hsa-mir-601	2.20753	-0.0186271	0.45306	-0.041114	0.967205	NA
hsa-mir-602	7.12191	0.487876	0.537149	0.908268	0.363736	NA
hsa-mir-604	2.67211	-0.526884	0.473949	-1.11169	0.266272	NA
hsa-mir-605	4.99644	-0.0368491	0.530317	-0.069485	0.944604	NA
hsa-mir-606	2.94623	-0.0920538	0.494226	-0.186258	0.852242	NA
hsa-mir-608	1.35223	-0.165969	0.398733	-0.416242	0.677233	NA
hsa-mir-609	5.63228	0.364427	0.533174	0.683506	0.494287	NA
hsa-mir-610	5.04285	-0.138155	0.529986	-0.260677	0.794342	NA
hsa-mir-611	0.844585	0.204336	0.334005	0.611777	0.540685	NA
hsa-mir-612	2.59172	0.397183	0.477813	0.831251	0.405832	NA
hsa-mir-613	1.50034	0.267862	0.41774	0.641218	0.521381	NA
hsa-mir-614	3.00639	0.595522	0.479423	1.24216	0.214176	NA
hsa-mir-548c	6.74122	-0.205982	0.537385	-0.383304	0.701495	NA
hsa-mir-617	0.49274	-0.0287115	0.262987	-0.109175	0.913064	NA
hsa-mir-618	2.34911	0.119223	0.469579	0.253893	0.799578	NA
hsa-mir-620	8.88775	-0.657858	0.535667	-1.22811	0.219405	NA
hsa-mir-621	16.896	0.303036	0.498021	0.60848	0.542869	NA
hsa-mir-622	24.2851	-0.0342397	0.477291	-0.0717376	0.942811	NA
hsa-mir-627	5.07519	0.0516308	0.529928	0.0974297	0.922385	NA
hsa-mir-629	26.7518	0.79874	0.466439	1.71242	0.0868189	NA
hsa-mir-632	3.34113	0.26548	0.502217	0.528617	0.597071	NA
hsa-mir-635	1.90362	0.109722	0.448044	0.244892	0.80654	NA
hsa-mir-636	32.6987	1.27407	0.445838	2.8577	0.0042672	NA
hsa-mir-639	5.96402	0.621962	0.531852	1.16943	0.242232	NA
hsa-mir-640	2.201	-0.280902	0.461983	-0.608036	0.543163	NA
hsa-mir-642a	1.95923	-0.501161	0.441913	-1.13407	0.256765	NA
hsa-mir-643	7.09154	-0.362527	0.537557	-0.674398	0.500059	NA
hsa-mir-644a	3.01407	-0.22676	0.48563	-0.46694	0.640543	NA
hsa-mir-645	4.58949	0.242471	0.503498	0.481573	0.630109	NA
hsa-mir-646	2.6016	0.316941	0.480854	0.65912	0.509819	NA
hsa-mir-647	1.35793	0.00627621	0.402317	0.0156002	0.987553	NA
hsa-mir-649	3.80875	0.566693	0.508791	1.1138	0.265364	NA
hsa-mir-661	1.60472	0.0341115	0.416317	0.0819364	0.934697	NA
hsa-mir-548d-2	1.99308	0.20982	0.452486	0.463704	0.64286	NA
hsa-mir-449b	1.55595	-0.383764	0.415468	-0.92369	0.355648	NA
hsa-mir-653	5.63426	-0.382354	0.532775	-0.717664	0.472964	NA
hsa-mir-657	8.92061	0.190675	0.53755	0.354711	0.722806	NA
hsa-mir-1264	1.84915	-0.47336	0.435836	-1.0861	0.277437	NA
hsa-mir-668	4.90044	-0.31257	0.526382	-0.593809	0.55264	NA
hsa-mir-767	8.23218	0.0311876	0.537142	0.0580621	0.953699	NA
hsa-mir-1224	11.3083	0.45535	0.529211	0.860432	0.389551	NA
hsa-mir-1468	9.84393	-0.307773	0.532275	-0.578222	0.563114	NA
hsa-mir-449c	30.2509	-0.076092	0.442607	-0.171918	0.863502	NA
hsa-mir-766	18.8982	-0.243783	0.494089	-0.493398	0.621731	NA
hsa-mir-320b-2	12.1326	0.0227567	0.522166	0.0435814	0.965238	NA
hsa-mir-762	29.016	-1.01513	0.457799	-2.21742	0.0265946	NA
hsa-mir-802	1.43098	-0.0372918	0.394597	-0.094506	0.924707	NA
hsa-mir-1298	11.9472	-0.960826	0.527187	-1.82255	0.068371	NA
hsa-mir-2113	1.58981	0.35063	0.413759	0.847426	0.396758	NA
hsa-mir-761	15.5297	0.529574	0.506168	1.04624	0.295449	NA
hsa-mir-764	4.47556	0.451747	0.504713	0.895057	0.370757	NA
hsa-mir-759	2.39065	-0.0790207	0.46193	-0.171067	0.864171	NA
hsa-mir-765	4.27333	0.0734033	0.517906	0.141731	0.887293	NA
hsa-mir-770	20.8522	0.463197	0.482876	0.959247	0.337434	NA
hsa-mir-298	0.916616	-0.324265	0.335983	-0.965124	0.334483	NA
hsa-mir-891a	4.33916	-0.437944	0.52162	-0.839583	0.401142	NA
hsa-mir-892a	2.14235	-0.556281	0.451711	-1.2315	0.218137	NA
hsa-mir-874	26.4315	-1.03625	0.47962	-2.16056	0.0307293	NA
hsa-mir-890	0.806542	-0.298391	0.324989	-0.918155	0.358538	NA
hsa-mir-888	2.38462	-0.290735	0.456411	-0.637002	0.524124	NA
hsa-mir-892b	1.71897	-0.264274	0.423277	-0.624353	0.532396	NA
hsa-mir-541	15.2939	0.0314775	0.505705	0.0622448	0.950368	NA
hsa-mir-875	0.439795	-0.148014	0.238497	-0.620614	0.534854	NA
hsa-mir-876	0.745229	0.173771	0.308751	0.562817	0.573559	NA
hsa-mir-708	28.5654	-0.012963	0.464253	-0.0279224	0.977724	NA
hsa-mir-147b	11.4388	-0.20249	0.525665	-0.385207	0.700084	NA
hsa-mir-190b	3.63584	0.567697	0.508113	1.11726	0.263881	NA
hsa-mir-665	27.7259	0.539696	0.45614	1.18318	0.236738	NA
hsa-mir-873	3.09282	-0.134417	0.498205	-0.269804	0.787311	NA
hsa-mir-301b	30.3616	-0.35584	0.444024	-0.801398	0.422901	NA
hsa-mir-920	3.55474	0.00700646	0.510087	0.0137358	0.989041	NA
hsa-mir-924	0.855303	0.140409	0.322028	0.436015	0.662825	NA
hsa-mir-934	5.739	0.59304	0.534178	1.11019	0.266916	NA
hsa-mir-936	3.75162	0.731431	0.508656	1.43797	0.150443	NA
hsa-mir-938	1.29928	-0.306602	0.394037	-0.778105	0.436507	NA
hsa-mir-939	7.30282	-0.0662238	0.537468	-0.123214	0.901937	NA
hsa-mir-940	28.101	0.205025	0.454207	0.451392	0.651707	NA
hsa-mir-944	2.10734	-0.102207	0.459097	-0.222625	0.823827	NA
hsa-mir-297	2.19111	-0.145839	0.453307	-0.321722	0.747664	NA
hsa-mir-1178	2.25629	0.319252	0.447197	0.713895	0.475292	NA
hsa-mir-1181	4.44923	-0.45958	0.523232	-0.878349	0.379754	NA
hsa-mir-1183	5.63578	-0.0872664	0.534071	-0.163398	0.870205	NA
hsa-mir-1225	36.0929	-0.533508	0.428117	-1.24617	0.212701	NA
hsa-mir-1227	7.67026	0.0807733	0.537574	0.150255	0.880563	NA
hsa-mir-1228	5.34828	0.101418	0.532997	0.190279	0.849091	NA
hsa-mir-1229	14.1414	0.264009	0.518182	0.509491	0.610408	NA
hsa-mir-1231	2.01217	-0.356718	0.444949	-0.801705	0.422723	NA
hsa-mir-1233-1	14.6688	-0.193439	0.513958	-0.376371	0.706641	NA
hsa-mir-1234	11.6711	-0.034419	0.525892	-0.0654489	0.947817	NA
hsa-mir-1236	2.02961	0.164702	0.438693	0.375438	0.707334	NA
hsa-mir-1237	26.7856	0.443352	0.484641	0.914804	0.360294	NA
hsa-mir-1238	5.75726	0.126066	0.53449	0.235861	0.81354	NA
hsa-mir-1200	0.692284	0.0457881	0.300073	0.152589	0.878722	NA
hsa-mir-1202	8.45114	-0.201541	0.537045	-0.375278	0.707454	NA
hsa-mir-1203	0.95314	-0.34981	0.346384	-1.00989	0.312548	NA
hsa-mir-663b	9.00708	0.651367	0.535976	1.21529	0.224255	NA
hsa-mir-1204	2.53307	0.102284	0.462291	0.221254	0.824895	NA
hsa-mir-1207	2.71016	-0.144501	0.48542	-0.297682	0.765946	NA
hsa-mir-1208	6.60116	-0.00932665	0.537006	-0.0173679	0.986143	NA
hsa-mir-548e	22.4047	-0.669639	0.482157	-1.38884	0.164881	NA
hsa-mir-548j	9.99623	-0.243834	0.532599	-0.457819	0.647082	NA
hsa-mir-1285-2	26.9173	0.51341	0.479099	1.07161	0.283893	NA
hsa-mir-1286	2.39636	0.0737743	0.474148	0.155593	0.876354	NA
hsa-mir-1287	10.4096	0.422005	0.537267	0.785466	0.432181	NA
hsa-mir-1289-1	5.03867	0.0693196	0.530624	0.130638	0.896062	NA
hsa-mir-1290	9.39545	0.748495	0.534283	1.40093	0.161234	NA
hsa-mir-1294	5.92061	0.204522	0.533943	0.383041	0.70169	NA
hsa-mir-1297	4.94501	0.203432	0.530064	0.383787	0.701136	NA
hsa-mir-1299	4.66622	0.0242362	0.523945	0.0462571	0.963105	NA
hsa-mir-1302-1	7.2554	-0.225241	0.537293	-0.419215	0.675059	NA
hsa-mir-1302-3	0.696468	-0.26189	0.307657	-0.851241	0.394635	NA
hsa-mir-1302-4	5.61099	0.176791	0.531036	0.332918	0.739196	NA
hsa-mir-1302-5	5.25881	0.0276063	0.532016	0.0518899	0.958616	NA
hsa-mir-548f-2	11.202	-1.12114	0.531723	-2.1085	0.0349879	NA
hsa-mir-548f-4	0.199544	0.114986	0.199793	0.575525	0.564936	NA
hsa-mir-1244-1	8.09611	-0.714546	0.537164	-1.33022	0.183446	NA
hsa-mir-1245a	8.79524	-1.32117	0.537285	-2.45898	0.0139333	NA
hsa-mir-1249	21.0381	-0.0734237	0.486269	-0.150994	0.879981	NA
hsa-mir-1253	3.00754	-0.499731	0.491605	-1.01653	0.309377	NA
hsa-mir-1255a	17.168	-0.166153	0.503263	-0.330151	0.741286	NA
hsa-mir-1256	3.69716	0.199304	0.513376	0.388222	0.697852	NA
hsa-mir-1257	3.47029	-0.218818	0.496717	-0.440529	0.659554	NA
hsa-mir-1258	4.049	0.360264	0.518798	0.694421	0.487418	NA
hsa-mir-1260a	18.4178	-1.04628	0.504388	-2.07435	0.0380465	NA
hsa-mir-1261	4.06809	-0.121487	0.517904	-0.234574	0.814539	NA
hsa-mir-1262	11.1447	0.383521	0.531535	0.721534	0.470581	NA
hsa-mir-548n	11.6413	0.243863	0.523733	0.465624	0.641484	NA
hsa-mir-1266	1.64694	0.200873	0.430778	0.466304	0.640998	NA
hsa-mir-1267	3.30225	-0.171843	0.502254	-0.342145	0.732242	NA
hsa-mir-1269a	2.72189	0.181047	0.467511	0.387258	0.698565	NA
hsa-mir-1270-1	2.4436	0.024436	0.463691	0.0526989	0.957972	NA
hsa-mir-1272	2.88758	-0.326113	0.482368	-0.676067	0.498998	NA
hsa-mir-548h-2	0.498443	0.174934	0.243605	0.718106	0.472692	NA
hsa-mir-548h-3	1.69837	-0.132368	0.425541	-0.311058	0.755756	NA
hsa-mir-1275	29.937	-1.07202	0.457388	-2.34379	0.0190889	NA
hsa-mir-1276	31.6017	-0.559313	0.444257	-1.25899	0.208036	NA
hsa-mir-302e	0.916616	-0.324265	0.335983	-0.965124	0.334483	NA
hsa-mir-302f	0.403271	-0.155583	0.24529	-0.634284	0.525895	NA
hsa-mir-548p	9.63754	0.180613	0.53221	0.339364	0.734335	NA
hsa-mir-548i-1	2.05592	0.235176	0.450366	0.522189	0.601539	NA
hsa-mir-1281	1.7555	-0.287091	0.430081	-0.667529	0.504434	NA
hsa-mir-1282	1.18502	0.015647	0.361657	0.0432647	0.965491	NA
hsa-mir-1284	3.70134	-0.0363127	0.513284	-0.0707457	0.9436	NA
hsa-mir-1288	6.02833	-0.160027	0.535635	-0.298762	0.765122	NA
hsa-mir-1252	6.68524	-0.885038	0.536349	-1.65012	0.0989188	NA
hsa-mir-1255b-1	1.19491	-0.101437	0.375325	-0.270265	0.786957	NA
hsa-mir-1255b-2	0.916616	-0.324265	0.335983	-0.965124	0.334483	NA
hsa-mir-664a	35.4132	-0.446742	0.432363	-1.03326	0.301484	NA
hsa-mir-513c	4.66387	-0.358945	0.517616	-0.693457	0.488023	NA
hsa-mir-1321	0.802358	0.0212308	0.332752	0.0638038	0.949126	NA
hsa-mir-1324	3.31449	0.206528	0.50084	0.412364	0.680073	NA
hsa-mir-1469	1.85637	0.157593	0.434978	0.362302	0.717126	NA
hsa-mir-1538	3.9674	-0.20362	0.506227	-0.402231	0.687514	NA
hsa-mir-320d-2	12.2242	0.444061	0.522061	0.850592	0.394996	NA
hsa-mir-1827	4.39864	-0.130074	0.514603	-0.252766	0.800449	NA
hsa-mir-1908	30.7382	0.317543	0.444563	0.714282	0.475053	NA
hsa-mir-1909	2.9097	-0.0723881	0.492152	-0.147085	0.883065	NA
hsa-mir-1910	19.0574	0.417589	0.499455	0.836089	0.403105	NA
hsa-mir-1911	2.4642	-0.0855217	0.463989	-0.184319	0.853764	NA
hsa-mir-1912	0.948956	-0.0343656	0.354334	-0.0969866	0.922737	NA
hsa-mir-1915	11.5123	0.338529	0.533389	0.634675	0.52564	NA
hsa-mir-1973	8.86048	0.685973	0.53651	1.27858	0.201044	NA
hsa-mir-1976	3.83805	0.0129409	0.513629	0.0251951	0.979899	NA
hsa-mir-2054	10.6665	-1.25592	0.532939	-2.35659	0.0184435	NA
hsa-mir-2110	25.5116	0.00547269	0.464925	0.0117711	0.990608	NA
hsa-mir-2116	5.45786	0.0499006	0.530506	0.0940623	0.92506	NA
hsa-mir-2117	3.10271	-0.242012	0.493403	-0.490496	0.623783	NA
hsa-mir-548q	5.13885	0.124577	0.530998	0.234609	0.814512	NA
hsa-mir-2276	5.57363	0.148487	0.532944	0.278617	0.780539	NA
hsa-mir-2277	22.6696	-0.376694	0.486335	-0.774557	0.438601	NA
hsa-mir-2278	7.35627	0.0286447	0.537532	0.0532893	0.957501	NA
hsa-mir-2681	0.891827	0.11455	0.328987	0.348189	0.727698	NA
hsa-mir-711	10.7635	-0.744958	0.531506	-1.4016	0.161035	NA
hsa-mir-718	1.80844	-0.158709	0.432169	-0.367237	0.713442	NA
hsa-mir-2861	2.2067	-0.102051	0.444344	-0.229667	0.81835	NA
hsa-mir-3116-1	3.0414	0.150887	0.497077	0.303549	0.761471	NA
hsa-mir-3118-1	23.363	0.462268	0.468265	0.987191	0.323549	NA
hsa-mir-3121	1.58981	0.35063	0.413759	0.847426	0.396758	NA
hsa-mir-3124	1.95656	0.237186	0.447449	0.530085	0.596053	NA
hsa-mir-548s	2.78321	-0.179501	0.486807	-0.368731	0.712328	NA
hsa-mir-3125	3.95885	-0.0298764	0.506454	-0.0589914	0.952959	NA
hsa-mir-3127	4.25356	0.230041	0.51885	0.443367	0.6575	NA
hsa-mir-3128	4.74611	-0.74021	0.519791	-1.42405	0.154431	NA
hsa-mir-3129	8.34313	0.417361	0.537575	0.776377	0.437526	NA
hsa-mir-3130-1	7.83328	0.13767	0.537375	0.25619	0.797804	NA
hsa-mir-3132	0.146598	-0.0873854	0.195277	-0.447495	0.654518	NA
hsa-mir-3133	12.6957	-0.266756	0.523589	-0.509475	0.610419	NA
hsa-mir-378b	3.05128	0.0493421	0.488443	0.101019	0.919535	NA
hsa-mir-3134	2.83882	-0.738694	0.479971	-1.53904	0.123795	NA
hsa-mir-3135a	34.3702	-0.540849	0.449999	-1.20189	0.229406	NA
hsa-mir-3136	11.0523	0.725148	0.52796	1.37349	0.1696	NA
hsa-mir-544b	1.54105	-0.075217	0.419927	-0.179119	0.857844	NA
hsa-mir-3137	4.09123	0.492171	0.517471	0.951108	0.34155	NA
hsa-mir-3138	5.72525	-0.0177662	0.533943	-0.0332735	0.973456	NA
hsa-mir-3139	3.25083	0.116039	0.498426	0.232811	0.815908	NA
hsa-mir-3140	12.4459	0.632629	0.521891	1.21219	0.225441	NA
hsa-mir-548t	14.8838	0.485781	0.507906	0.956439	0.33885	NA
hsa-mir-3141	16.5902	0.65361	0.501532	1.30323	0.192498	NA
hsa-mir-3142	4.39096	0.598786	0.522973	1.14497	0.252223	NA
hsa-mir-3146	26.8117	1.38823	0.471135	2.94656	0.00321326	NA
hsa-mir-548v	2.58518	0.161163	0.478299	0.33695	0.736155	NA
hsa-mir-3148	3.92821	0.396769	0.511073	0.776346	0.437545	NA
hsa-mir-3149	28.7206	-0.0699184	0.450343	-0.155256	0.87662	NA
hsa-mir-3150a	8.09211	0.18284	0.537503	0.340166	0.733732	NA
hsa-mir-3151	1.69335	0.0506815	0.411432	0.123183	0.901962	NA
hsa-mir-3153	1.51525	-0.0643637	0.40507	-0.158895	0.873751	NA
hsa-mir-3154	0.896011	-0.174179	0.347929	-0.500615	0.616642	NA
hsa-mir-3155a	8.63996	-0.155527	0.537357	-0.28943	0.772253	NA
hsa-mir-3156-1	1.50453	-0.0518865	0.417747	-0.124205	0.901153	NA
hsa-mir-3157	4.59234	-0.00886909	0.521509	-0.0170066	0.986431	NA
hsa-mir-3160-1	4.0639	0.104005	0.518186	0.200709	0.840926	NA
hsa-mir-3163	1.99308	0.20982	0.452486	0.463704	0.64286	NA
hsa-mir-3165	1.53687	0.214109	0.408674	0.52391	0.600341	NA
hsa-mir-1260b	13.7555	-0.240446	0.514109	-0.467694	0.640004	NA
hsa-mir-3168	7.82472	0.262594	0.537538	0.488512	0.625187	NA
hsa-mir-3169	1.35641	-0.479767	0.390302	-1.22922	0.218989	NA
hsa-mir-3171	0.749413	-0.121531	0.32668	-0.372019	0.709878	NA
hsa-mir-3173	12.1648	0.267094	0.525765	0.508011	0.611446	NA
hsa-mir-3118-4	0.859487	-0.152256	0.340166	-0.447594	0.654446	NA
hsa-mir-3174	4.56235	0.211463	0.524782	0.402955	0.686981	NA
hsa-mir-3175	9.796	-0.464655	0.532492	-0.872606	0.382878	NA
hsa-mir-3178	6.64642	0.704077	0.537092	1.31091	0.18989	NA
hsa-mir-3180-1	2.72189	0.181047	0.467511	0.387258	0.698565	NA
hsa-mir-548w	3.0764	-0.25795	0.494315	-0.521833	0.601786	NA
hsa-mir-3181	2.49001	-0.0933372	0.477382	-0.195519	0.844987	NA
hsa-mir-3183	2.07685	0.101184	0.42417	0.238546	0.811458	NA
hsa-mir-3065	1.40099	0.234334	0.396033	0.591703	0.554049	NA
hsa-mir-3187	31.3761	0.123302	0.438879	0.280947	0.778751	NA
hsa-mir-3188	4.80761	-0.104317	0.526659	-0.198073	0.842988	NA
hsa-mir-3190	2.26986	-0.0337759	0.447635	-0.075454	0.939853	NA
hsa-mir-3192	2.7574	-0.166424	0.477587	-0.348468	0.727489	NA
hsa-mir-3196	18.0538	0.016474	0.517295	0.0318465	0.974594	NA
hsa-mir-3118-5	0.696468	-0.26189	0.307657	-0.851241	0.394635	NA
hsa-mir-548x	2.55938	0.162448	0.47773	0.340041	0.733826	NA
hsa-mir-3198-1	2.14387	-0.12361	0.461584	-0.267795	0.788857	NA
hsa-mir-3199-1	4.67242	0.183763	0.523932	0.350738	0.725785	NA
hsa-mir-3200	31.9983	-0.290593	0.437292	-0.664528	0.506352	NA
hsa-mir-3201	2.32281	0.0693626	0.451373	0.15367	0.87787	NA
hsa-mir-514b	4.23364	0.683999	0.518362	1.31954	0.186989	NA
hsa-mir-4295	1.41088	0.138398	0.393046	0.352116	0.724751	NA
hsa-mir-4296	2.6108	-0.126538	0.471339	-0.268465	0.788341	NA
hsa-mir-4294	0.346142	0.0255152	0.227531	0.112139	0.910713	NA
hsa-mir-4299	1.89791	-0.0598548	0.43752	-0.136805	0.891185	NA
hsa-mir-4298	1.03843	0.0627007	0.346209	0.181107	0.856284	NA
hsa-mir-4300	1.7463	0.191973	0.43052	0.445909	0.655663	NA
hsa-mir-4303	0.146598	-0.0873854	0.195277	-0.447495	0.654518	NA
hsa-mir-4305	2.49153	0.345957	0.475971	0.726843	0.467322	NA
hsa-mir-4306	2.33269	-0.0280947	0.46154	-0.0608716	0.951461	NA
hsa-mir-4309	1.36865	-0.0184268	0.373071	-0.0493922	0.960607	NA
hsa-mir-4307	3.31969	0.294667	0.487814	0.604056	0.545806	NA
hsa-mir-4308	1.40016	0.166345	0.385585	0.431408	0.666172	NA
hsa-mir-4312	1.69837	-0.132368	0.425541	-0.311058	0.755756	NA
hsa-mir-4313	3.43897	-0.107978	0.50634	-0.213252	0.83113	NA
hsa-mir-4315-1	2.53224	0.041946	0.473861	0.0885195	0.929464	NA
hsa-mir-4314	0.732992	-0.237825	0.293841	-0.809369	0.418303	NA
hsa-mir-4318	0.403271	-0.155583	0.24529	-0.634284	0.525895	NA
hsa-mir-4320	3.27747	0.183964	0.499411	0.368361	0.712604	NA
hsa-mir-4324	3.40966	0.456265	0.499724	0.913033	0.361225	NA
hsa-mir-4256	1.2951	-0.00917086	0.391094	-0.0234492	0.981292	NA
hsa-mir-4257	2.28628	0.0987253	0.466182	0.211774	0.832283	NA
hsa-mir-4258	2.79392	-0.182004	0.478982	-0.37998	0.70396	NA
hsa-mir-4251	0.697987	0.283118	0.30071	0.941499	0.346449	NA
hsa-mir-4254	2.60662	0.10106	0.468865	0.215541	0.829345	NA
hsa-mir-4255	0.749413	-0.121531	0.32668	-0.372019	0.709878	NA
hsa-mir-4252	1.05485	0.205806	0.346408	0.594115	0.552435	NA
hsa-mir-4325	5.25698	0.60091	0.528812	1.13634	0.255815	NA
hsa-mir-4327	0.896011	-0.174179	0.347929	-0.500615	0.616642	NA
hsa-mir-4261	1.7406	0.00642039	0.436492	0.014709	0.988264	NA
hsa-mir-4265	3.14075	0.142047	0.495118	0.286896	0.774192	NA
hsa-mir-4269	1.85067	-0.0228273	0.445396	-0.0512516	0.959125	NA
hsa-mir-4264	20.4905	-0.338035	0.484862	-0.697176	0.485692	NA
hsa-mir-4270	0.549869	-0.210165	0.280151	-0.750187	0.453142	NA
hsa-mir-4271	0.403271	-0.155583	0.24529	-0.634284	0.525895	NA
hsa-mir-4272	0.916616	-0.324265	0.335983	-0.965124	0.334483	NA
hsa-mir-4273	2.40624	-0.0358314	0.467831	-0.0765904	0.938949	NA
hsa-mir-4281	9.59265	0.494473	0.532441	0.92869	0.35305	NA
hsa-mir-4277	15.3556	0.505589	0.507639	0.995962	0.319269	NA
hsa-mir-4279	1.73641	0.280299	0.423127	0.662447	0.507685	NA
hsa-mir-4282	1.44588	-0.3531	0.406721	-0.868162	0.385306	NA
hsa-mir-4286	8.40941	-0.853344	0.537234	-1.5884	0.112195	NA
hsa-mir-4288	14.3939	0.341494	0.515734	0.66215	0.507875	NA
hsa-mir-4289	1.7463	0.191973	0.43052	0.445909	0.655663	NA
hsa-mir-4290	1.39445	-0.0208902	0.408558	-0.0511315	0.959221	NA
hsa-mir-4291	1.49046	0.299309	0.388933	0.769564	0.441559	NA
hsa-mir-4329	1.09555	-0.086406	0.371787	-0.232408	0.816222	NA
hsa-mir-4330	31.0219	-0.459509	0.450786	-1.01935	0.308037	NA
hsa-mir-500b	7.91773	0.310803	0.537482	0.578257	0.563091	NA
hsa-mir-3605	7.28424	0.306383	0.537544	0.569967	0.5687	NA
hsa-mir-3609	9.25805	0.485571	0.535835	0.906196	0.364832	NA
hsa-mir-3610	0.844585	0.204336	0.334005	0.611777	0.540685	NA
hsa-mir-3611	11.0824	-0.194346	0.527894	-0.368154	0.712758	NA
hsa-mir-3614	20.8513	-0.0396346	0.486181	-0.0815223	0.935027	NA
hsa-mir-3618	0.749413	-0.121531	0.32668	-0.372019	0.709878	NA
hsa-mir-3619	8.48067	0.496889	0.535919	0.927173	0.353837	NA
hsa-mir-23c	2.50643	0.0467871	0.477934	0.0978945	0.922016	NA
hsa-mir-3621	1.39597	0.531903	0.386858	1.37493	0.169153	NA
hsa-mir-3646	1.93862	-0.343935	0.440407	-0.780948	0.434833	NA
hsa-mir-3648	21.6495	0.523247	0.477356	1.09614	0.273019	NA
hsa-mir-3649	0.645041	0.106183	0.284699	0.372966	0.709174	NA
hsa-mir-3650	4.55011	-0.124358	0.524364	-0.237159	0.812533	NA
hsa-mir-3651	29.9814	0.999379	0.455178	2.19558	0.0281222	NA
hsa-mir-3652	13.3987	1.05568	0.519336	2.03276	0.0420772	NA
hsa-mir-3654	2.15459	-0.129155	0.45215	-0.285646	0.775149	NA
hsa-mir-3655	0.696468	-0.26189	0.307657	-0.851241	0.394635	NA
hsa-mir-3656	1.53117	0.032969	0.390969	0.0843264	0.932797	NA
hsa-mir-3657	4.12103	-0.0194004	0.518075	-0.0374472	0.970128	NA
hsa-mir-3658	13.1846	0.567213	0.518984	1.09293	0.274425	NA
hsa-mir-3660	5.485	0.135081	0.532969	0.253451	0.79992	NA
hsa-mir-3667	1.41506	-0.157224	0.391192	-0.401911	0.68775	NA
hsa-mir-3668	0.146598	-0.0873854	0.195277	-0.447495	0.654518	NA
hsa-mir-3670-1	1.11616	-0.232051	0.369308	-0.62834	0.529781	NA
hsa-mir-3671	3.00335	-0.231389	0.495573	-0.466911	0.640564	NA
hsa-mir-3672	1.04831	-0.0479424	0.358865	-0.133595	0.893723	NA
hsa-mir-3673	0.346142	0.0255152	0.227531	0.112139	0.910713	NA
hsa-mir-3677	13.271	-0.440406	0.522851	-0.842315	0.399611	NA
hsa-mir-3678	4.22039	-0.0267198	0.517578	-0.0516247	0.958828	NA
hsa-mir-3679	3.56078	0.153507	0.488814	0.31404	0.75349	NA
hsa-mir-3680-1	3.66482	-0.0167212	0.510823	-0.0327338	0.973887	NA
hsa-mir-3681	1.48392	0.0861467	0.402641	0.213954	0.830583	NA
hsa-mir-3682	3.0712	-0.356073	0.487149	-0.730932	0.46482	NA
hsa-mir-3684	2.58785	-0.513877	0.467382	-1.09948	0.271559	NA
hsa-mir-3685	0.948956	-0.0343656	0.354334	-0.0969866	0.922737	NA
hsa-mir-3688-1	6.64072	0.566673	0.537211	1.05484	0.291498	NA
hsa-mir-3690-1	1.18921	-0.270918	0.380837	-0.711374	0.476852	NA
hsa-mir-3691	9.19319	-0.454354	0.53433	-0.850324	0.395145	NA
hsa-mir-3692	1.05903	-0.0640143	0.364914	-0.175423	0.860747	NA
hsa-mir-3180-4	0.696468	-0.26189	0.307657	-0.851241	0.394635	NA
hsa-mir-3180-5	0.403271	-0.155583	0.24529	-0.634284	0.525895	NA
hsa-mir-3907	8.25532	0.458202	0.536493	0.854068	0.393067	NA
hsa-mir-3909	31.5199	-1.05205	0.446966	-2.35375	0.0185852	NA
hsa-mir-3910-1	4.48626	-0.442502	0.520858	-0.849563	0.395568	NA
hsa-mir-3911	6.98299	-0.064939	0.537528	-0.12081	0.903841	NA
hsa-mir-3913-1	8.91223	-0.171073	0.535116	-0.319694	0.7492	NA
hsa-mir-3914-1	2.26884	-0.42246	0.457034	-0.924353	0.355303	NA
hsa-mir-3914-2	1.65683	0.0746381	0.405811	0.183923	0.854074	NA
hsa-mir-3916	7.92674	-0.152594	0.537225	-0.284042	0.776378	NA
hsa-mir-3918	0.912432	-0.0122372	0.327522	-0.0373629	0.970196	NA
hsa-mir-3920	1.7406	0.00642039	0.436492	0.014709	0.988264	NA
hsa-mir-3921	0.785937	-0.125109	0.313714	-0.3988	0.690041	NA
hsa-mir-3923	3.43965	0.194124	0.495287	0.391942	0.695101	NA
hsa-mir-3924	3.59393	-0.647979	0.505739	-1.28125	0.200105	NA
hsa-mir-3925	2.20335	0.218874	0.449411	0.487024	0.626241	NA
hsa-mir-3926-1	1.33162	-0.0282924	0.374899	-0.0754666	0.939843	NA
hsa-mir-676	2.59088	0.337099	0.474474	0.71047	0.477413	NA
hsa-mir-3928	10.0651	-0.118989	0.532158	-0.223597	0.823071	NA
hsa-mir-3934	36.048	-0.416236	0.426678	-0.975528	0.329299	NA
hsa-mir-3935	2.99834	-0.0538629	0.473737	-0.113698	0.909477	NA
hsa-mir-3936	1.49883	-0.213415	0.411399	-0.518755	0.603931	NA
hsa-mir-3938	9.35456	0.197546	0.534554	0.369553	0.711715	NA
hsa-mir-3939	4.31754	-0.63795	0.515345	-1.23791	0.21575	NA
hsa-mir-3940	20.0298	-0.278179	0.484856	-0.573734	0.566148	NA
hsa-mir-3941	12.954	-0.213983	0.519747	-0.411707	0.680554	NA
hsa-mir-3942	1.69837	-0.132368	0.425541	-0.311058	0.755756	NA
hsa-mir-3944	7.92928	0.348798	0.536934	0.649612	0.515943	NA
hsa-mir-1254-2	27.0133	0.089879	0.455661	0.19725	0.843632	NA
hsa-mir-1268b	17.8995	0.34208	0.505541	0.676661	0.498621	NA
hsa-mir-378d-1	1.29928	-0.306602	0.394037	-0.778105	0.436507	NA
hsa-mir-378e	27.3572	-0.4278	0.454927	-0.940371	0.347027	NA
hsa-mir-548ab	1.4623	-0.192775	0.405845	-0.474996	0.63479	NA
hsa-mir-4417	2.38647	0.146588	0.456686	0.320982	0.748224	NA
hsa-mir-4421	2.46839	-0.33487	0.465843	-0.718848	0.472235	NA
hsa-mir-4423	7.46235	0.373984	0.537554	0.695714	0.486608	NA
hsa-mir-548ac	3.01978	-0.0958686	0.492826	-0.194528	0.845762	NA
hsa-mir-4424	1.04261	-0.223819	0.365689	-0.612049	0.540505	NA
hsa-mir-4425	2.14539	0.34504	0.459148	0.75148	0.452364	NA
hsa-mir-4426	10.0028	-0.109373	0.530948	-0.205995	0.836794	NA
hsa-mir-4429	2.47359	-0.22191	0.469697	-0.472453	0.636604	NA
hsa-mir-548ad	5.69374	-0.123159	0.527465	-0.233493	0.815379	NA
hsa-mir-4434	1.4417	-0.057855	0.403576	-0.143356	0.886009	NA
hsa-mir-4436a	1.26276	-0.285832	0.388039	-0.736607	0.461361	NA
hsa-mir-548ae-1	0.598631	0.223596	0.272761	0.819751	0.412358	NA
hsa-mir-548ae-2	15.0192	0.439867	0.515216	0.853752	0.393242	NA
hsa-mir-4439	19.1556	0.284473	0.487509	0.583523	0.559541	NA
hsa-mir-4441	14.2721	-0.051759	0.520021	-0.0995324	0.920716	NA
hsa-mir-4442	1.42578	-0.15323	0.376274	-0.40723	0.683839	NA
hsa-mir-4443	8.88407	-0.472167	0.535722	-0.881366	0.37812	NA
hsa-mir-4444-1	3.4661	-0.010767	0.494736	-0.0217631	0.982637	NA
hsa-mir-4445	2.38799	0.591378	0.457928	1.29142	0.196558	NA
hsa-mir-4446	0.891827	0.11455	0.328987	0.348189	0.727698	NA
hsa-mir-4447	1.20981	-0.431038	0.375325	-1.14844	0.250787	NA
hsa-mir-4450	1.56166	-0.210362	0.407373	-0.516388	0.605584	NA
hsa-mir-548ah	0.697987	0.283118	0.30071	0.941499	0.346449	NA
hsa-mir-4451	16.9584	-0.273009	0.498536	-0.54762	0.583953	NA
hsa-mir-4452	8.42367	-0.321485	0.536377	-0.599365	0.54893	NA
hsa-mir-4453	2.74668	-0.164178	0.48766	-0.336665	0.736369	NA
hsa-mir-4454	10.7959	0.13562	0.528044	0.256835	0.797306	NA
hsa-mir-4455	18.2647	-0.253329	0.499145	-0.507527	0.611785	NA
hsa-mir-4457	0.498443	0.174934	0.243605	0.718106	0.472692	NA
hsa-mir-4463	3.80305	0.408714	0.513604	0.795778	0.426161	NA
hsa-mir-4464	1.15839	-0.0780679	0.36853	-0.211836	0.832235	NA
hsa-mir-548ai	6.18868	0.397771	0.536434	0.74151	0.458384	NA
hsa-mir-4466	8.87337	0.231203	0.53688	0.430642	0.666729	NA
hsa-mir-4470	8.76328	-0.456141	0.535862	-0.851229	0.394642	NA
hsa-mir-4471	1.39027	0.281995	0.397576	0.709286	0.478147	NA
hsa-mir-4472-1	7.35627	0.0286447	0.537532	0.0532893	0.957501	NA
hsa-mir-4472-2	31.1169	0.223665	0.451419	0.495472	0.620267	NA
hsa-mir-4474	3.42305	-0.201474	0.503552	-0.400106	0.689078	NA
hsa-mir-4476	4.78199	0.129949	0.527878	0.246173	0.805549	NA
hsa-mir-4477a	2.48431	-0.225146	0.465955	-0.483192	0.628959	NA
hsa-mir-4478	0.991183	0.129655	0.35324	0.367047	0.713584	NA
hsa-mir-548x-2	1.22573	-0.251918	0.363802	-0.692458	0.48865	NA
hsa-mir-3155b	2.49806	0.588758	0.470725	1.25075	0.211027	NA
hsa-mir-4480	0.199544	0.114986	0.199793	0.575525	0.564936	NA
hsa-mir-4481	0.859487	-0.152256	0.340166	-0.447594	0.654446	NA
hsa-mir-4483	0.199544	0.114986	0.199793	0.575525	0.564936	NA
hsa-mir-4484	9.63	0.498589	0.533768	0.934093	0.350256	NA
hsa-mir-4486	1.50453	-0.0518865	0.417747	-0.124205	0.901153	NA
hsa-mir-4489	0.749413	-0.121531	0.32668	-0.372019	0.709878	NA
hsa-mir-4490	1.13778	0.0673055	0.369178	0.182312	0.855338	NA
hsa-mir-4492	16.3766	0.76592	0.505165	1.51618	0.129474	NA
hsa-mir-4493	1.10126	0.10385	0.377949	0.274772	0.783491	NA
hsa-mir-4494	2.54949	0.226285	0.465471	0.486143	0.626866	NA
hsa-mir-4496	3.04223	0.187714	0.48268	0.388898	0.697351	NA
hsa-mir-4498	2.63661	-0.137488	0.482377	-0.285021	0.775628	NA
hsa-mir-4419b	9.43883	0.18355	0.533266	0.3442	0.730696	NA
hsa-mir-4500	6.52525	-0.3529	0.53672	-0.657512	0.510852	NA
hsa-mir-4502	11.7713	-0.00195762	0.527764	-0.00370927	0.99704	NA
hsa-mir-4503	6.02415	0.0262743	0.535592	0.0490565	0.960874	NA
hsa-mir-4504	8.01203	0.0655302	0.537025	0.122024	0.90288	NA
hsa-mir-4506	1.79924	0.342029	0.435507	0.785357	0.432245	NA
hsa-mir-4507	1.36865	-0.0184268	0.373071	-0.0493922	0.960607	NA
hsa-mir-4509-1	0.855303	0.140409	0.322028	0.436015	0.662825	NA
hsa-mir-4510	5.08591	0.0365517	0.530635	0.068883	0.945083	NA
hsa-mir-4513	3.62361	0.193082	0.50662	0.381118	0.703116	NA
hsa-mir-4515	1.65113	-0.106488	0.429721	-0.247806	0.804284	NA
hsa-mir-4516	15.079	0.9182	0.522766	1.75642	0.0790159	NA
hsa-mir-4517	9.53317	0.289681	0.533146	0.543342	0.586894	NA
hsa-mir-4518	3.35101	0.188274	0.505691	0.37231	0.709662	NA
hsa-mir-1269b	2.08255	0.279955	0.44253	0.632623	0.52698	NA
hsa-mir-4523	4.30567	0.283467	0.522217	0.542815	0.587257	NA
hsa-mir-4527	2.51061	-0.222596	0.477079	-0.46658	0.640801	NA
hsa-mir-4528	1.43098	-0.0372918	0.394597	-0.094506	0.924707	NA
hsa-mir-4531	0.399087	0.151945	0.22936	0.662473	0.507668	NA
hsa-mir-4532	20.5096	-0.218545	0.499454	-0.437566	0.661701	NA
hsa-mir-378i	13.7921	-0.248602	0.513831	-0.483821	0.628513	NA
hsa-mir-4536-1	2.52552	-0.484572	0.467015	-1.03759	0.299459	NA
hsa-mir-4538	2.08104	-0.118524	0.443284	-0.267377	0.789179	NA
hsa-mir-4539	1.99308	0.20982	0.452486	0.463704	0.64286	NA
hsa-mir-3972	1.4474	0.123178	0.415118	0.296731	0.766672	NA
hsa-mir-3973	2.29198	0.278171	0.46674	0.595986	0.551184	NA
hsa-mir-3974	1.1485	0.0428005	0.376416	0.113705	0.909471	NA
hsa-mir-3975	0.844585	0.204336	0.334005	0.611777	0.540685	NA
hsa-mir-3978	0.399087	0.151945	0.22936	0.662473	0.507668	NA
hsa-mir-4634	23.7069	0.742921	0.503037	1.47687	0.13971	NA
hsa-mir-4635	6.20777	0.00402979	0.536474	0.00751163	0.994007	NA
hsa-mir-4637	6.24544	-0.809741	0.535271	-1.51277	0.130339	NA
hsa-mir-4638	2.14539	0.34504	0.459148	0.75148	0.452364	NA
hsa-mir-4640	2.38647	0.146588	0.456686	0.320982	0.748224	NA
hsa-mir-4641	1.65113	-0.106488	0.429721	-0.247806	0.804284	NA
hsa-mir-4642	0.439795	-0.148014	0.238497	-0.620614	0.534854	NA
hsa-mir-4646	1.88719	-0.0451915	0.444889	-0.101579	0.919091	NA
hsa-mir-4647	2.29617	-0.00850458	0.463661	-0.0183422	0.985366	NA
hsa-mir-4649	0.498443	0.174934	0.243605	0.718106	0.472692	NA
hsa-mir-4653	4.65683	0.127559	0.524089	0.243391	0.807702	NA
hsa-mir-4659a	10.2219	-0.159797	0.534334	-0.299059	0.764895	NA
hsa-mir-4660	3.89252	0.488818	0.515184	0.948823	0.342711	NA
hsa-mir-4661	7.33065	0.227036	0.53755	0.422353	0.672767	NA
hsa-mir-4663	3.39172	-0.0783877	0.505848	-0.154963	0.87685	NA
hsa-mir-4662b	0.49274	-0.0287115	0.262987	-0.109175	0.913064	NA
hsa-mir-4667	2.95846	0.282059	0.490128	0.57548	0.564967	NA
hsa-mir-4668	12.8537	0.430683	0.519969	0.828286	0.407509	NA
hsa-mir-4670	0.256673	-0.104142	0.204502	-0.509245	0.610581	NA
hsa-mir-4671	3.43745	-0.455645	0.498308	-0.914384	0.360515	NA
hsa-mir-4674	3.82784	0.0613006	0.508924	0.120451	0.904126	NA
hsa-mir-4679-1	1.70826	-0.259831	0.420004	-0.61864	0.536154	NA
hsa-mir-4680	2.50643	0.0467871	0.477934	0.0978945	0.922016	NA
hsa-mir-4681	0.89753	0.36432	0.334177	1.0902	0.275625	NA
hsa-mir-4683	4.21469	-0.160938	0.520673	-0.309096	0.757249	NA
hsa-mir-4689	0.745229	0.173771	0.308751	0.562817	0.573559	NA
hsa-mir-4693	1.40517	-0.0371851	0.401485	-0.0926187	0.926206	NA
hsa-mir-4704	0.49274	-0.0287115	0.262987	-0.109175	0.913064	NA
hsa-mir-4707	1.66185	-0.112244	0.420392	-0.266999	0.78947	NA
hsa-mir-4708	1.06321	-0.379772	0.357704	-1.06169	0.288375	NA
hsa-mir-203b	1.3157	-0.14213	0.388985	-0.365386	0.714823	NA
hsa-mir-4711	1.94432	-0.205938	0.448271	-0.459404	0.645944	NA
hsa-mir-4713	0.602814	-0.0651392	0.300188	-0.216995	0.828212	NA
hsa-mir-4714	1.20145	0.168638	0.378854	0.445126	0.656229	NA
hsa-mir-4715	1.11616	-0.232051	0.369308	-0.62834	0.529781	NA
hsa-mir-4716	2.53224	0.041946	0.473861	0.0885195	0.929464	NA
hsa-mir-4717	1.7406	0.00642039	0.436492	0.014709	0.988264	NA
hsa-mir-4718	1.51023	0.120897	0.376488	0.321118	0.748121	NA
hsa-mir-4719	5.36319	-0.111487	0.532474	-0.209376	0.834155	NA
hsa-mir-4722	1.6146	-0.0795743	0.420564	-0.189208	0.84993	NA
hsa-mir-4724	0.891827	0.11455	0.328987	0.348189	0.727698	NA
hsa-mir-4726	2.0038	0.16104	0.439841	0.366131	0.714267	NA
hsa-mir-4727	0.346142	0.0255152	0.227531	0.112139	0.910713	NA
hsa-mir-4728	9.70203	0.258768	0.534048	0.48454	0.628002	NA
hsa-mir-4729	0.549869	-0.210165	0.280151	-0.750187	0.453142	NA
hsa-mir-4731	2.14387	-0.12361	0.461584	-0.267795	0.788857	NA
hsa-mir-4732	2.24405	-0.037236	0.455373	-0.0817703	0.934829	NA
hsa-mir-4734	9.26977	0.0221783	0.534029	0.0415302	0.966873	NA
hsa-mir-4735	0.65576	0.0705476	0.291827	0.241745	0.808978	NA
hsa-mir-4741	9.78345	-0.03445	0.533033	-0.0646302	0.948468	NA
hsa-mir-4742	6.82834	-0.476212	0.535862	-0.888683	0.374173	NA
hsa-mir-4743	1.00609	-0.206718	0.36188	-0.571233	0.567842	NA
hsa-mir-4744	1.19643	0.449195	0.362992	1.23748	0.215909	NA
hsa-mir-3591	0.146598	-0.0873854	0.195277	-0.447495	0.654518	NA
hsa-mir-4746	21.8953	0.116409	0.476969	0.24406	0.807184	NA
hsa-mir-4750	1.50453	-0.0518865	0.417747	-0.124205	0.901153	NA
hsa-mir-4751	0.802358	0.0212308	0.332752	0.0638038	0.949126	NA
hsa-mir-4753	4.62366	-0.126006	0.523057	-0.240902	0.809631	NA
hsa-mir-371b	5.01438	0.404839	0.528244	0.766385	0.443447	NA
hsa-mir-4754	1.89943	0.407803	0.444066	0.918338	0.358442	NA
hsa-mir-4756	0.293197	-0.112072	0.21053	-0.532331	0.594497	NA
hsa-mir-4758	2.95345	0.50122	0.487783	1.02755	0.304163	NA
hsa-mir-4759	2.18458	-0.402636	0.4479	-0.898943	0.368683	NA
hsa-mir-4760	0.639339	-0.0784397	0.290854	-0.269687	0.787401	NA
hsa-mir-4761	0.692284	0.0457881	0.300073	0.152589	0.878722	NA
hsa-mir-4762	6.07456	-0.450454	0.534619	-0.842571	0.399469	NA
hsa-mir-4764	2.35413	-0.0616405	0.460957	-0.133723	0.893622	NA
hsa-mir-4765	0.403271	-0.155583	0.24529	-0.634284	0.525895	NA
hsa-mir-4766	2.34341	-0.0467948	0.471699	-0.0992049	0.920976	NA
hsa-mir-4767	6.85015	0.545269	0.537414	1.01462	0.310288	NA
hsa-mir-4771-1	1.84915	-0.47336	0.435836	-1.0861	0.277437	NA
hsa-mir-4772	0.745229	0.173771	0.308751	0.562817	0.573559	NA
hsa-mir-4773-1	1.09555	-0.086406	0.371787	-0.232408	0.816222	NA
hsa-mir-4775	7.7237	0.180159	0.537576	0.335132	0.737525	NA
hsa-mir-4782	0.456216	-0.00590492	0.252633	-0.0233735	0.981352	NA
hsa-mir-4784	2.06093	0.0255201	0.443451	0.0575488	0.954108	NA
hsa-mir-4785	2.11305	0.0679062	0.447722	0.15167	0.879447	NA
hsa-mir-2467	6.96859	0.150844	0.537304	0.280741	0.778909	NA
hsa-mir-4786	1.53535	-0.225629	0.410406	-0.549771	0.582476	NA
hsa-mir-4787	5.34676	-0.217184	0.532679	-0.40772	0.683479	NA
hsa-mir-4788	1.58981	0.35063	0.413759	0.847426	0.396758	NA
hsa-mir-4789	2.21742	-0.127136	0.460895	-0.275845	0.782667	NA
hsa-mir-4793	1.7756	-0.43919	0.424457	-1.03471	0.300804	NA
hsa-mir-4794	1.23143	-0.102088	0.359909	-0.28365	0.776679	NA
hsa-mir-4796	1.59248	-0.397641	0.417785	-0.951784	0.341207	NA
hsa-mir-4798	1.41088	0.138398	0.393046	0.352116	0.724751	NA
hsa-mir-4801	2.8799	0.46948	0.477219	0.983783	0.325222	NA
hsa-mir-4802	7.39596	-0.394565	0.537483	-0.734098	0.462889	NA
hsa-mir-4999	5.57934	0.271954	0.532295	0.510908	0.609415	NA
hsa-mir-5000	3.32737	-0.429284	0.493958	-0.869069	0.38481	NA
hsa-mir-5001	23.497	0.214446	0.482485	0.444462	0.656709	NA
hsa-mir-5002	1.7406	0.00642039	0.436492	0.014709	0.988264	NA
hsa-mir-5003	1.75131	-0.0138823	0.427827	-0.0324485	0.974114	NA
hsa-mir-5004	2.36402	-0.175863	0.469845	-0.3743	0.708181	NA
hsa-mir-5006	2.09746	0.00646407	0.4479	0.0144319	0.988485	NA
hsa-mir-5007	1.55595	-0.383764	0.415468	-0.92369	0.355648	NA
hsa-mir-5008	6.44802	-0.144847	0.537018	-0.269725	0.787372	NA
hsa-mir-5009	8.64985	-0.217244	0.536343	-0.405046	0.685444	NA
hsa-mir-5011	1.44588	-0.3531	0.406721	-0.868162	0.385306	NA
hsa-mir-5047	3.48169	0.0424198	0.496322	0.0854682	0.931889	NA
hsa-mir-5087	1.09137	0.179139	0.352465	0.508246	0.611281	NA
hsa-mir-5088	4.38792	-0.120412	0.522102	-0.230628	0.817603	NA
hsa-mir-5090	5.84908	0.568729	0.534643	1.06376	0.28744	NA
hsa-mir-5091	7.95825	-0.0583223	0.537127	-0.108582	0.913534	NA
hsa-mir-5092	1.3008	0.189659	0.400286	0.473809	0.635636	NA
hsa-mir-5094	5.26903	-0.0148306	0.530574	-0.027952	0.9777	NA
hsa-mir-5186	9.24867	0.0698564	0.535175	0.13053	0.896147	NA
hsa-mir-5187	3.51403	0.264664	0.505475	0.523595	0.60056	NA
hsa-mir-5188	3.72715	-0.0365917	0.507352	-0.072123	0.942504	NA
hsa-mir-5189	6.10758	-0.0530312	0.535683	-0.0989974	0.92114	NA
hsa-mir-5190	1.54105	-0.075217	0.419927	-0.179119	0.857844	NA
hsa-mir-5191	2.87318	-0.0519136	0.485671	-0.10689	0.914876	NA
hsa-mir-5192	0.79164	0.0433488	0.308671	0.140437	0.888315	NA
hsa-mir-5193	2.18089	-0.0942759	0.435235	-0.216609	0.828513	NA
hsa-mir-5194	1.00609	-0.206718	0.36188	-0.571233	0.567842	NA
hsa-mir-5195	5.67699	-0.270198	0.533545	-0.50642	0.612562	NA
hsa-mir-5196	2.06663	0.180576	0.435608	0.414539	0.67848	NA
hsa-mir-5197	3.40663	-0.3347	0.505579	-0.662014	0.507962	NA
hsa-mir-4524b	0.948956	-0.0343656	0.354334	-0.0969866	0.922737	NA
hsa-mir-5571	2.55519	0.423479	0.473618	0.894136	0.371249	NA
hsa-mir-548ar	6.0424	-0.411867	0.530967	-0.775693	0.43793	NA
hsa-mir-5579	0.146598	-0.0873854	0.195277	-0.447495	0.654518	NA
hsa-mir-664b	23.115	0.909181	0.494746	1.83767	0.0661108	NA
hsa-mir-548at	2.18191	0.28658	0.448069	0.639588	0.52244	NA
hsa-mir-5582	13.1619	-0.41954	0.518584	-0.80901	0.418509	NA
hsa-mir-5585	16.9625	0.195078	0.498268	0.391513	0.695418	NA
hsa-mir-5587	4.049	0.360264	0.518798	0.694421	0.487418	NA
hsa-mir-548au	1.19491	-0.101437	0.375325	-0.270265	0.786957	NA
hsa-mir-4536-2	0.403271	-0.155583	0.24529	-0.634284	0.525895	NA
hsa-mir-5590	0.659943	-0.243656	0.298636	-0.815896	0.41456	NA
hsa-mir-5591	0.199544	0.114986	0.199793	0.575525	0.564936	NA
hsa-mir-5680	2.17519	-0.248069	0.447856	-0.553904	0.579644	NA
hsa-mir-5683	1.15268	-0.257922	0.379316	-0.679967	0.496525	NA
hsa-mir-5684	21.9695	0.0369066	0.480195	0.0768575	0.938737	NA
hsa-mir-5692c-2	2.10316	0.181301	0.458882	0.395092	0.692775	NA
hsa-mir-5688	1.09555	-0.086406	0.371787	-0.232408	0.816222	NA
hsa-mir-5689	17.8062	0.00150211	0.501503	0.00299522	0.99761	NA
hsa-mir-5690	2.81453	-0.297514	0.479733	-0.620165	0.535149	NA
hsa-mir-5691	0.602814	-0.0651392	0.300188	-0.216995	0.828212	NA
hsa-mir-5692a-1	3.06048	-0.374711	0.495549	-0.756153	0.449557	NA
hsa-mir-4666b	1.7463	0.191973	0.43052	0.445909	0.655663	NA
hsa-mir-5693	2.28628	0.0987253	0.466182	0.211774	0.832283	NA
hsa-mir-5694	3.30225	-0.171843	0.502254	-0.342145	0.732242	NA
hsa-mir-5695	3.67572	0.22961	0.501571	0.457782	0.647109	NA
hsa-mir-5696	8.88307	-0.484126	0.536833	-0.901818	0.367153	NA
hsa-mir-5697	2.33923	0.217355	0.468732	0.463709	0.642856	NA
hsa-mir-5698	1.94014	0.0820049	0.449311	0.182513	0.855181	NA
hsa-mir-5699	11.9724	0.532646	0.528884	1.00711	0.31388	NA
hsa-mir-5700	0.456216	-0.00590492	0.252633	-0.0233735	0.981352	NA
hsa-mir-5704	0.602814	-0.0651392	0.300188	-0.216995	0.828212	NA
hsa-mir-5706	1.65683	0.0746381	0.405811	0.183923	0.854074	NA
hsa-mir-5707	0.456216	-0.00590492	0.252633	-0.0233735	0.981352	NA
hsa-mir-5739	2.14539	0.34504	0.459148	0.75148	0.452364	NA
hsa-mir-5787	8.75878	0.400489	0.535763	0.747512	0.454755	NA
hsa-mir-6068	3.34265	0.708691	0.500931	1.41475	0.157143	NA
hsa-mir-6072	1.50034	0.267862	0.41774	0.641218	0.521381	NA
hsa-mir-6074	2.30689	-0.0247479	0.469475	-0.0527139	0.95796	NA
hsa-mir-6075	2.79544	0.20237	0.488141	0.414572	0.678455	NA
hsa-mir-6076	2.01369	0.0769115	0.448742	0.171394	0.863914	NA
hsa-mir-6077-1	0.545686	0.102186	0.274082	0.372829	0.709276	NA
hsa-mir-6078	4.57021	-0.243304	0.520719	-0.467247	0.640323	NA
hsa-mir-6080	0.346142	0.0255152	0.227531	0.112139	0.910713	NA
hsa-mir-6083	11.4978	0.722697	0.525572	1.37507	0.169111	NA
hsa-mir-6085	2.46991	0.0648922	0.467998	0.138659	0.88972	NA
hsa-mir-6088	2.5902	-0.0173027	0.469477	-0.0368553	0.9706	NA
hsa-mir-6124	2.78974	0.0403018	0.476061	0.0846567	0.932534	NA
hsa-mir-6125	2.57009	0.111166	0.458413	0.242502	0.808391	NA
hsa-mir-6127	7.24118	0.165682	0.537569	0.308206	0.757926	NA
hsa-mir-6128	3.59545	-0.252829	0.508805	-0.496907	0.619255	NA
hsa-mir-378j	7.20549	0.227282	0.537575	0.422791	0.672448	NA
hsa-mir-6129	5.15141	-0.492975	0.530196	-0.929798	0.352476	NA
hsa-mir-6130	36.9054	0.086915	0.427394	0.20336	0.838853	NA
hsa-mir-6131	27.7821	0.717954	0.453914	1.5817	0.113719	NA
hsa-mir-6165	3.41316	-0.102552	0.495308	-0.207047	0.835973	NA
hsa-mir-6499	0.602814	-0.0651392	0.300188	-0.216995	0.828212	NA
hsa-mir-548ay	7.79588	-0.228477	0.53524	-0.426867	0.669476	NA
hsa-mir-548az	10.401	-0.0770907	0.531294	-0.1451	0.884632	NA
hsa-mir-6501	11.2055	-0.424581	0.529858	-0.801309	0.422953	NA
hsa-mir-6503	1.15268	-0.257922	0.379316	-0.679967	0.496525	NA
hsa-mir-6504	1.56166	-0.210362	0.407373	-0.516388	0.605584	NA
hsa-mir-6505	9.3172	0.170694	0.534793	0.319177	0.749592	NA
hsa-mir-6507	2.39217	0.338349	0.47061	0.718957	0.472167	NA
hsa-mir-6508	0.199544	0.114986	0.199793	0.575525	0.564936	NA
hsa-mir-6509	1.59248	-0.397641	0.417785	-0.951784	0.341207	NA
hsa-mir-6510	2.41696	-0.0509971	0.470655	-0.108353	0.913715	NA
hsa-mir-6511a-1	15.7873	0.159966	0.506174	0.31603	0.75198	NA
hsa-mir-6512	3.21362	-0.162186	0.490778	-0.330467	0.741047	NA
hsa-mir-6513	4.45494	-0.339184	0.523714	-0.647652	0.51721	NA
hsa-mir-6514	6.1143	0.335573	0.533059	0.629524	0.529006	NA
hsa-mir-6511b-1	9.94095	0.0888353	0.533754	0.166435	0.867815	NA
hsa-mir-892c	1.40517	-0.0371851	0.401485	-0.0926187	0.926206	NA
hsa-mir-6726	1.22623	-0.231498	0.358448	-0.645833	0.518387	NA
hsa-mir-6727	0.403271	-0.155583	0.24529	-0.634284	0.525895	NA
hsa-mir-6728	2.37473	-0.174547	0.456709	-0.382185	0.702324	NA
hsa-mir-6730	34.2442	0.925302	0.446217	2.07366	0.0381112	NA
hsa-mir-6733	9.48542	0.282498	0.536734	0.526329	0.59866	NA
hsa-mir-6734	4.65182	0.291186	0.526954	0.552584	0.580548	NA
hsa-mir-6735	3.41886	0.0314634	0.502697	0.0625891	0.950094	NA
hsa-mir-6737	2.33771	-0.186262	0.459984	-0.404931	0.685528	NA
hsa-mir-6738	2.27036	-0.00294673	0.459295	-0.00641577	0.994881	NA
hsa-mir-6739	5.73164	0.35485	0.531677	0.667416	0.504506	NA
hsa-mir-6740	1.88568	-0.481505	0.436157	-1.10397	0.269606	NA
hsa-mir-6743	7.00093	0.317481	0.537541	0.590617	0.554777	NA
hsa-mir-6744	0.802358	0.0212308	0.332752	0.0638038	0.949126	NA
hsa-mir-6745	1.15268	-0.257922	0.379316	-0.679967	0.496525	NA
hsa-mir-6747	17.1583	0.334966	0.497425	0.673399	0.500693	NA
hsa-mir-6748	3.6633	-0.393881	0.510399	-0.771712	0.440285	NA
hsa-mir-6749	5.38481	0.0835688	0.532994	0.156791	0.875409	NA
hsa-mir-6750	2.26466	-0.153023	0.455796	-0.335727	0.737077	NA
hsa-mir-6753	8.31626	-0.742654	0.536935	-1.38313	0.166623	NA
hsa-mir-6754	2.00799	-0.0854142	0.443304	-0.192676	0.847213	NA
hsa-mir-6755	0.855303	0.140409	0.322028	0.436015	0.662825	NA
hsa-mir-6759	2.11806	-0.109696	0.445943	-0.245986	0.805693	NA
hsa-mir-6760	2.52285	0.157531	0.454328	0.346734	0.728791	NA
hsa-mir-6762	3.91579	-0.212454	0.515065	-0.41248	0.679988	NA
hsa-mir-6763	2.93551	-0.0776598	0.490781	-0.158237	0.87427	NA
hsa-mir-6765	3.92567	-0.313976	0.512346	-0.612821	0.539994	NA
hsa-mir-6766	2.34341	-0.0467948	0.471699	-0.0992049	0.920976	NA
hsa-mir-6770-1	1.79354	0.138857	0.440875	0.314958	0.752793	NA
hsa-mir-6772	4.73893	-0.0466857	0.523149	-0.0892399	0.928891	NA
hsa-mir-6773	0.944773	0.241289	0.336115	0.717877	0.472833	NA
hsa-mir-6778	1.94014	0.0820049	0.449311	0.182513	0.855181	NA
hsa-mir-6780a	2.11806	-0.109696	0.445943	-0.245986	0.805693	NA
hsa-mir-6782	1.94432	-0.205938	0.448271	-0.459404	0.645944	NA
hsa-mir-6783	4.53452	-0.155063	0.523646	-0.296123	0.767136	NA
hsa-mir-6784	4.24132	-0.0845153	0.520357	-0.162418	0.870977	NA
hsa-mir-6785	0.991183	0.129655	0.35324	0.367047	0.713584	NA
hsa-mir-6786	5.03917	0.0926908	0.523487	0.177064	0.859458	NA
hsa-mir-6787	4.59887	0.193168	0.526576	0.366837	0.71374	NA
hsa-mir-6788	0.545686	0.102186	0.274082	0.372829	0.709276	NA
hsa-mir-6790	0.891827	0.11455	0.328987	0.348189	0.727698	NA
hsa-mir-6791	4.72638	0.604551	0.524349	1.15296	0.248929	NA
hsa-mir-6792	1.39027	0.281995	0.397576	0.709286	0.478147	NA
hsa-mir-6793	1.51525	-0.0643637	0.40507	-0.158895	0.873751	NA
hsa-mir-6795	0.749413	-0.121531	0.32668	-0.372019	0.709878	NA
hsa-mir-6797	2.43858	0.217132	0.472976	0.459076	0.646179	NA
hsa-mir-6798	6.18413	-0.484251	0.535201	-0.904802	0.36557	NA
hsa-mir-6799	8.7142	0.0295573	0.535392	0.0552069	0.955974	NA
hsa-mir-6801	1.6295	-0.373636	0.409639	-0.91211	0.361711	NA
hsa-mir-6803	5.27557	0.147875	0.528405	0.279851	0.779591	NA
hsa-mir-6806	4.14532	-0.387135	0.518249	-0.747005	0.455061	NA
hsa-mir-6807	6.02465	0.0530221	0.53514	0.0990809	0.921074	NA
hsa-mir-6808	2.52653	-0.108344	0.473604	-0.228764	0.819052	NA
hsa-mir-6809	4.10043	0.0856482	0.520354	0.164596	0.869262	NA
hsa-mir-6810	3.94463	0.552588	0.514537	1.07395	0.282845	NA
hsa-mir-6812	2.27036	-0.00294673	0.459295	-0.00641577	0.994881	NA
hsa-mir-6813	10.9582	-1.59399	0.534111	-2.98439	0.00284148	NA
hsa-mir-6814	1.94014	0.0820049	0.449311	0.182513	0.855181	NA
hsa-mir-6819	0.598631	0.223596	0.272761	0.819751	0.412358	NA
hsa-mir-6820	2.39636	0.0737743	0.474148	0.155593	0.876354	NA
hsa-mir-6825	0.346142	0.0255152	0.227531	0.112139	0.910713	NA
hsa-mir-6826	0.991183	0.129655	0.35324	0.367047	0.713584	NA
hsa-mir-6827	8.79512	-0.310869	0.536489	-0.57945	0.562285	NA
hsa-mir-6828	2.54866	0.190996	0.479508	0.398318	0.690396	NA
hsa-mir-6829	2.33991	0.629067	0.443568	1.4182	0.156133	NA
hsa-mir-6830	1.71897	-0.264274	0.423277	-0.624353	0.532396	NA
hsa-mir-6831	2.0693	-0.52415	0.446191	-1.17472	0.240107	NA
hsa-mir-6832	5.93969	-0.159976	0.534055	-0.299549	0.764521	NA
hsa-mir-6833	2.09244	0.206074	0.455351	0.452561	0.650865	NA
hsa-mir-6835	0.403271	-0.155583	0.24529	-0.634284	0.525895	NA
hsa-mir-6836	1.38875	-0.181612	0.399284	-0.454843	0.649222	NA
hsa-mir-6838	0.696468	-0.26189	0.307657	-0.851241	0.394635	NA
hsa-mir-6839	0.991183	0.129655	0.35324	0.367047	0.713584	NA
hsa-mir-6842	4.30264	-0.426067	0.521457	-0.817071	0.413888	NA
hsa-mir-6843	6.59614	0.114209	0.537268	0.212573	0.83166	NA
hsa-mir-6844	5.6728	-0.0766226	0.533583	-0.1436	0.885816	NA
hsa-mir-6845	2.50225	0.310551	0.475776	0.652725	0.513934	NA
hsa-mir-6846	0.586394	-0.193792	0.268954	-0.720542	0.471191	NA
hsa-mir-6847	8.91043	0.613314	0.537439	1.14118	0.253796	NA
hsa-mir-6848	14.5003	1.00629	0.515535	1.95193	0.0509467	NA
hsa-mir-6849	1.96074	-0.0509841	0.449412	-0.113446	0.909677	NA
hsa-mir-6852	4.82822	-0.198104	0.525361	-0.377082	0.706113	NA
hsa-mir-6853	1.05903	-0.0640143	0.364914	-0.175423	0.860747	NA
hsa-mir-6854	5.13315	0.00342746	0.528623	0.00648374	0.994827	NA
hsa-mir-6856	2.65873	0.160301	0.48148	0.332933	0.739185	NA
hsa-mir-6857	6.74692	-0.100714	0.537328	-0.187435	0.85132	NA
hsa-mir-6859-1	3.32236	-0.301926	0.495409	-0.609448	0.542227	NA
hsa-mir-6769b	3.09016	0.528114	0.495853	1.06506	0.286848	NA
hsa-mir-6860	3.38754	0.163616	0.505962	0.323376	0.746411	NA
hsa-mir-6861	3.56565	0.240678	0.486848	0.49436	0.621052	NA
hsa-mir-6862-1	2.83114	0.10128	0.477456	0.212125	0.832009	NA
hsa-mir-6865	0.346142	0.0255152	0.227531	0.112139	0.910713	NA
hsa-mir-6867	1.53687	0.214109	0.408674	0.52391	0.600341	NA
hsa-mir-6868	13.9321	-0.378224	0.515232	-0.734086	0.462896	NA
hsa-mir-6869	1.10126	0.10385	0.377949	0.274772	0.783491	NA
hsa-mir-6871	1.1485	0.0428005	0.376416	0.113705	0.909471	NA
hsa-mir-6873	15.289	-0.00284827	0.509681	-0.00558834	0.995541	NA
hsa-mir-6874	2.86899	0.186661	0.481738	0.387474	0.698406	NA
hsa-mir-6877	5.37492	0.153002	0.53151	0.287862	0.773452	NA
hsa-mir-6878	3.08211	-0.120277	0.494518	-0.24322	0.807835	NA
hsa-mir-6880	5.78288	-0.0949398	0.533324	-0.178015	0.858711	NA
hsa-mir-6881	3.39172	-0.0783877	0.505848	-0.154963	0.87685	NA
hsa-mir-6882	3.17728	0.117758	0.491944	0.239374	0.810816	NA
hsa-mir-6884	2.06093	0.0255201	0.443451	0.0575488	0.954108	NA
hsa-mir-6887	2.66793	-0.257769	0.473417	-0.544485	0.586108	NA
hsa-mir-6888	1.73641	0.280299	0.423127	0.662447	0.507685	NA
hsa-mir-6890	0.456216	-0.00590492	0.252633	-0.0233735	0.981352	NA
hsa-mir-6891	3.29389	0.326277	0.503881	0.647528	0.517291	NA
hsa-mir-6892	3.48621	-0.131709	0.497206	-0.264898	0.791088	NA
hsa-mir-6893	3.31449	0.206528	0.50084	0.412364	0.680073	NA
hsa-mir-6894	1.53535	-0.225629	0.410406	-0.549771	0.582476	NA
hsa-mir-6895	1.38875	-0.181612	0.399284	-0.454843	0.649222	NA
hsa-mir-7106	1.68765	-0.125559	0.429715	-0.292191	0.770141	NA
hsa-mir-7107	4.09541	0.244415	0.516246	0.473447	0.635894	NA
hsa-mir-7110	29.5121	0.704663	0.45043	1.56442	0.117718	NA
hsa-mir-7111	7.99644	0.0216945	0.537559	0.0403575	0.967808	NA
hsa-mir-7112-1	0.859487	-0.152256	0.340166	-0.447594	0.654446	NA
hsa-mir-7113	2.72004	-0.233281	0.464779	-0.501917	0.615726	NA
hsa-mir-7114	4.63388	-0.167264	0.526369	-0.31777	0.75066	NA
hsa-mir-7151	2.6108	-0.126538	0.471339	-0.268465	0.788341	NA
hsa-mir-7157	0.199544	0.114986	0.199793	0.575525	0.564936	NA
hsa-mir-7161	1.09555	-0.086406	0.371787	-0.232408	0.816222	NA
hsa-mir-7515	3.14995	-0.272341	0.499634	-0.54508	0.585699	NA
hsa-mir-7705	12.1664	0.333363	0.522614	0.637876	0.523554	NA
hsa-mir-4433b	0.855303	0.140409	0.322028	0.436015	0.662825	NA
hsa-mir-1273h	19.4253	-0.20274	0.51597	-0.392931	0.694371	NA
hsa-mir-7844	5.47059	0.377053	0.530972	0.710119	0.477631	NA
hsa-mir-7846	1.20563	-0.116203	0.383739	-0.302818	0.762028	NA
hsa-mir-7848	1.74212	0.519605	0.423856	1.2259	0.220237	NA
hsa-mir-7849	1.91852	-0.182375	0.435496	-0.418775	0.675381	NA
hsa-mir-7852	1.39027	0.281995	0.397576	0.709286	0.478147	NA
hsa-mir-7853	4.96143	0.314957	0.528907	0.595485	0.551519	NA
hsa-mir-7854	10.2868	0.0783778	0.530697	0.147688	0.882589	NA
hsa-mir-7855	1.68347	0.154898	0.418335	0.370272	0.71118	NA
hsa-mir-548ba	0.199544	0.114986	0.199793	0.575525	0.564936	NA
hsa-mir-7973-1	0.745229	0.173771	0.308751	0.562817	0.573559	NA
hsa-mir-7975	0.859487	-0.152256	0.340166	-0.447594	0.654446	NA
hsa-mir-7976	25.2478	-0.132313	0.469023	-0.282103	0.777865	NA
hsa-mir-8052	3.01978	-0.0958686	0.492826	-0.194528	0.845762	NA
hsa-mir-8053	0.859487	-0.152256	0.340166	-0.447594	0.654446	NA
hsa-mir-8057	2.64383	0.476249	0.478112	0.996105	0.319199	NA
hsa-mir-8058	1.13778	0.0673055	0.369178	0.182312	0.855338	NA
hsa-mir-8059	1.14432	0.30582	0.358693	0.852597	0.393883	NA
hsa-mir-8062	0.806542	-0.298391	0.324989	-0.918155	0.358538	NA
hsa-mir-8063	5.05174	0.407996	0.526227	0.775322	0.438149	NA
hsa-mir-8065	11.8856	-0.134003	0.527455	-0.254056	0.799452	NA
hsa-mir-8067	11.7894	-0.955726	0.528087	-1.80979	0.0703287	NA
hsa-mir-8069	1.09137	0.179139	0.352465	0.508246	0.611281	NA
hsa-mir-8071-1	1.2951	-0.00917086	0.391094	-0.0234492	0.981292	NA
hsa-mir-8072	9.64187	-0.10493	0.536477	-0.195591	0.84493	NA
hsa-mir-8073	1.74212	0.519605	0.423856	1.2259	0.220237	NA
hsa-mir-8076	0.256673	-0.104142	0.204502	-0.509245	0.610581	NA
hsa-mir-8078	0.896011	-0.174179	0.347929	-0.500615	0.616642	NA
hsa-mir-8079	1.62482	-0.108932	0.396914	-0.274448	0.78374	NA
hsa-mir-8081	3.60267	0.28233	0.503232	0.561034	0.574774	NA
hsa-mir-8082	4.13175	-0.036473	0.513615	-0.0710123	0.943388	NA
hsa-mir-8084	0.692284	0.0457881	0.300073	0.152589	0.878722	NA
hsa-mir-8087	0.697987	0.283118	0.30071	0.941499	0.346449	NA
hsa-mir-8089	3.2783	0.209051	0.483915	0.431999	0.665742	NA
hsa-mir-124-2	5.76296	0.24685	0.532956	0.46317	0.643242	NA
hsa-mir-129-2	0.938238	-0.00993574	0.328462	-0.0302493	0.975868	NA
hsa-mir-150	2.71586	0.0108997	0.480364	0.0226904	0.981897	NA
hsa-mir-302a	0.985481	-0.0510471	0.339777	-0.150237	0.880578	NA
hsa-mir-34b	1.80996	0.273974	0.423529	0.646883	0.517708	NA
hsa-mir-365b	36.0084	0.288724	0.427829	0.674859	0.499765	NA
hsa-mir-302d	0.79164	0.0433488	0.308671	0.140437	0.888315	NA
hsa-mir-372	0.991183	0.129655	0.35324	0.367047	0.713584	NA
hsa-mir-384	1.9428	-0.656306	0.433616	-1.51357	0.130136	NA
hsa-mir-376b	11.8507	-0.606119	0.534394	-1.13422	0.256703	NA
hsa-mir-488	1.69837	-0.132368	0.425541	-0.311058	0.755756	NA
hsa-mir-202	1.4474	0.123178	0.415118	0.296731	0.766672	NA
hsa-mir-518f	1.7463	0.191973	0.43052	0.445909	0.655663	NA
hsa-mir-520c	0.712889	-0.0884205	0.29922	-0.295504	0.767609	NA
hsa-mir-519d	3.24094	0.213476	0.502663	0.42469	0.671063	NA
hsa-mir-517b	0.403271	-0.155583	0.24529	-0.634284	0.525895	NA
hsa-mir-518a-1	0.439795	-0.148014	0.238497	-0.620614	0.534854	NA
hsa-mir-516b-1	2.14539	0.34504	0.459148	0.75148	0.452364	NA
hsa-mir-516a-1	1.80343	0.0216328	0.419643	0.0515505	0.958887	NA
hsa-mir-510	1.04831	-0.0479424	0.358865	-0.133595	0.893723	NA
hsa-mir-552	3.47967	-0.359859	0.505581	-0.711774	0.476605	NA
hsa-mir-557	2.20251	0.176334	0.461437	0.382142	0.702356	NA
hsa-mir-563	0.199544	0.114986	0.199793	0.575525	0.564936	NA
hsa-mir-564	0.802358	0.0212308	0.332752	0.0638038	0.949126	NA
hsa-mir-568	0.896011	-0.174179	0.347929	-0.500615	0.616642	NA
hsa-mir-570	2.68955	-0.022498	0.484947	-0.0463926	0.962997	NA
hsa-mir-575	1.48291	-0.295103	0.379027	-0.778579	0.436228	NA
hsa-mir-583	2.43941	0.247494	0.458384	0.539928	0.589247	NA
hsa-mir-548a-1	5.54631	-0.160185	0.53383	-0.300067	0.764126	NA
hsa-mir-548a-2	0.49274	-0.0287115	0.262987	-0.109175	0.913064	NA
hsa-mir-592	3.67351	-0.3888	0.501214	-0.775716	0.437917	NA
hsa-mir-600	2.96785	0.13974	0.476904	0.293015	0.769511	NA
hsa-mir-624	6.08698	0.0363125	0.535918	0.0677575	0.945979	NA
hsa-mir-631	1.40517	-0.0371851	0.401485	-0.0926187	0.926206	NA
hsa-mir-633	3.20442	0.23853	0.501174	0.475942	0.634116	NA
hsa-mir-637	1.22573	-0.251918	0.363802	-0.692458	0.48865	NA
hsa-mir-650	9.41485	-0.242628	0.533397	-0.454874	0.6492	NA
hsa-mir-662	2.48481	-0.191912	0.45371	-0.422984	0.672307	NA
hsa-mir-549a	1.88149	-0.1889	0.432652	-0.436611	0.662394	NA
hsa-mir-659	5.46824	0.000894219	0.531377	0.00168283	0.998657	NA
hsa-mir-550a-3	8.41447	-0.0590069	0.536348	-0.110016	0.912397	NA
hsa-mir-1323	1.29091	0.240472	0.372099	0.646258	0.518113	NA
hsa-mir-1283-1	2.16029	0.0257821	0.460703	0.0559625	0.955372	NA
hsa-mir-670	1.84497	-0.17683	0.43508	-0.406431	0.684426	NA
hsa-mir-300	2.08255	0.279955	0.44253	0.632623	0.52698	NA
hsa-mir-216b	9.11258	-0.831129	0.536768	-1.54839	0.121527	NA
hsa-mir-921	2.10582	-0.544419	0.45022	-1.20923	0.226575	NA
hsa-mir-922	1.74713	0.239993	0.422829	0.567589	0.570314	NA
hsa-mir-509-3	4.57991	-0.589785	0.522725	-1.12829	0.259198	NA
hsa-mir-933	3.14577	-0.0251328	0.499687	-0.050297	0.959886	NA
hsa-mir-943	2.86246	-0.0372646	0.487671	-0.0764133	0.93909	NA
hsa-mir-1179	1.68765	-0.125559	0.429715	-0.292191	0.770141	NA
hsa-mir-1184-1	0.838882	-0.00456309	0.321569	-0.0141901	0.988678	NA
hsa-mir-1205	0.256673	-0.104142	0.204502	-0.509245	0.610581	NA
hsa-mir-1295a	3.43947	-0.0753965	0.492267	-0.153162	0.878271	NA
hsa-mir-548l	4.6652	-0.274931	0.525299	-0.523379	0.60071	NA
hsa-mir-1302-2	2.78974	0.0403018	0.476061	0.0846567	0.932534	NA
hsa-mir-1302-6	0.948956	-0.0343656	0.354334	-0.0969866	0.922737	NA
hsa-mir-1302-8	1.95656	0.237186	0.447449	0.530085	0.596053	NA
hsa-mir-1305	13.5122	-0.523055	0.517096	-1.01152	0.311765	NA
hsa-mir-1243	4.41841	-0.321794	0.522417	-0.615971	0.537913	NA
hsa-mir-548f-3	2.55436	0.366581	0.470149	0.779712	0.43556	NA
hsa-mir-548f-5	2.60008	-0.119796	0.482524	-0.248269	0.803927	NA
hsa-mir-1247	1.5883	-0.103739	0.414417	-0.250326	0.802335	NA
hsa-mir-1250	6.50598	-0.174334	0.535983	-0.325261	0.744984	NA
hsa-mir-1263	0.855303	0.140409	0.322028	0.436015	0.662825	NA
hsa-mir-548m	0.456216	-0.00590492	0.252633	-0.0233735	0.981352	NA
hsa-mir-548h-4	0.938238	-0.00993574	0.328462	-0.0302493	0.975868	NA
hsa-mir-548i-3	0.293197	-0.112072	0.21053	-0.532331	0.594497	NA
hsa-mir-1279	1.07913	-0.211446	0.349388	-0.60519	0.545053	NA
hsa-mir-1283-2	0.199544	0.114986	0.199793	0.575525	0.564936	NA
hsa-mir-513b	1.78936	0.415313	0.427363	0.971803	0.331149	NA
hsa-mir-1322	1.3008	0.189659	0.400286	0.473809	0.635636	NA
hsa-mir-1537	1.66185	-0.112244	0.420392	-0.266999	0.78947	NA
hsa-mir-1913	3.53312	-0.219968	0.502868	-0.437427	0.661802	NA
hsa-mir-1914	3.27747	0.183964	0.499411	0.368361	0.712604	NA
hsa-mir-3119-1	2.10734	-0.102207	0.459097	-0.222625	0.823827	NA
hsa-mir-3122	1.19073	0.208765	0.377998	0.55229	0.58075	NA
hsa-mir-3123	1.04261	-0.223819	0.365689	-0.612049	0.540505	NA
hsa-mir-3143	5.06143	-0.57999	0.526103	-1.10243	0.270277	NA
hsa-mir-3145	2.44512	0.462861	0.471577	0.981518	0.326338	NA
hsa-mir-3147	1.02669	-0.307393	0.327268	-0.939268	0.347593	NA
hsa-mir-3164	2.80616	0.155483	0.475306	0.327123	0.743575	NA
hsa-mir-3166	1.09137	0.179139	0.352465	0.508246	0.611281	NA
hsa-mir-3170	3.1937	0.26013	0.498703	0.521613	0.60194	NA
hsa-mir-3179-1	10.7237	0.19542	0.529464	0.369091	0.71206	NA
hsa-mir-3185	1.40099	0.234334	0.396033	0.591703	0.554049	NA
hsa-mir-3186	1.21133	0.0621805	0.372055	0.167127	0.86727	NA
hsa-mir-3191	0.146598	-0.0873854	0.195277	-0.447495	0.654518	NA
hsa-mir-3193	1.49883	-0.213415	0.411399	-0.518755	0.603931	NA
hsa-mir-3156-3	0.439795	-0.148014	0.238497	-0.620614	0.534854	NA
hsa-mir-4302	0.146598	-0.0873854	0.195277	-0.447495	0.654518	NA
hsa-mir-4311	1.09137	0.179139	0.352465	0.508246	0.611281	NA
hsa-mir-4316	3.18229	-0.0435709	0.498608	-0.087385	0.930365	NA
hsa-mir-4319	1.13778	0.0673055	0.369178	0.182312	0.855338	NA
hsa-mir-4317	1.6146	-0.0795743	0.420564	-0.189208	0.84993	NA
hsa-mir-4322	0.199544	0.114986	0.199793	0.575525	0.564936	NA
hsa-mir-4321	5.63615	1.22263	0.53115	2.30184	0.0213439	NA
hsa-mir-4259	3.16637	-0.138949	0.498422	-0.278778	0.780415	NA
hsa-mir-4267	4.00176	0.405291	0.514806	0.787269	0.431125	NA
hsa-mir-4268	1.09974	-0.398907	0.364419	-1.09464	0.273675	NA
hsa-mir-4263	1.54105	-0.075217	0.419927	-0.179119	0.857844	NA
hsa-mir-4276	0.844585	0.204336	0.334005	0.611777	0.540685	NA
hsa-mir-4274	2.10316	0.181301	0.458882	0.395092	0.692775	NA
hsa-mir-4278	0.770018	-0.239051	0.294883	-0.810662	0.41756	NA
hsa-mir-4283-1	0.146598	-0.0873854	0.195277	-0.447495	0.654518	NA
hsa-mir-4287	1.04261	-0.223819	0.365689	-0.612049	0.540505	NA
hsa-mir-3606	4.24284	0.262251	0.521878	0.502513	0.615307	NA
hsa-mir-3612	1.81415	0.00198415	0.436441	0.00454621	0.996373	NA
hsa-mir-3617	0.545686	0.102186	0.274082	0.372829	0.709276	NA
hsa-mir-3620	6.35019	0.152923	0.53684	0.284857	0.775754	NA
hsa-mir-3622a	2.57446	0.169338	0.454291	0.372753	0.709332	NA
hsa-mir-3622b	0.146598	-0.0873854	0.195277	-0.447495	0.654518	NA
hsa-mir-3659	0.954659	0.164418	0.345883	0.475358	0.634532	NA
hsa-mir-3661	17.1648	-0.131735	0.506772	-0.259949	0.794903	NA
hsa-mir-3664	6.03403	-0.0487626	0.535421	-0.0910734	0.927434	NA
hsa-mir-3669	0.456216	-0.00590492	0.252633	-0.0233735	0.981352	NA
hsa-mir-3674	1.44588	-0.3531	0.406721	-0.868162	0.385306	NA
hsa-mir-3686	1.90362	0.109722	0.448044	0.244892	0.80654	NA
hsa-mir-3689b	1.468	-0.0226108	0.392209	-0.0576499	0.954027	NA
hsa-mir-3915	2.13968	0.152025	0.459848	0.330597	0.740949	NA
hsa-mir-3917	5.08324	0.578117	0.529724	1.09135	0.275117	NA
hsa-mir-3150b	0.545686	0.102186	0.274082	0.372829	0.709276	NA
hsa-mir-3922	9.51104	0.116773	0.53377	0.21877	0.826829	NA
hsa-mir-548y	3.53414	0.116574	0.508818	0.229107	0.818786	NA
hsa-mir-3943	0.49274	-0.0287115	0.262987	-0.109175	0.913064	NA
hsa-mir-3945	0.199544	0.114986	0.199793	0.575525	0.564936	NA
hsa-mir-374c	15.9613	0.311753	0.509295	0.612127	0.540454	NA
hsa-mir-548h-5	1.95504	-0.203503	0.442042	-0.46037	0.645251	NA
hsa-mir-4420	0.749413	-0.121531	0.32668	-0.372019	0.709878	NA
hsa-mir-4422	0.256673	-0.104142	0.204502	-0.509245	0.610581	NA
hsa-mir-4428	1.13778	0.0673055	0.369178	0.182312	0.855338	NA
hsa-mir-4431	3.97545	0.348551	0.513812	0.678362	0.497542	NA
hsa-mir-4432	1.4417	-0.057855	0.403576	-0.143356	0.886009	NA
hsa-mir-4435-1	1.73908	-0.440398	0.427524	-1.03011	0.302958	NA
hsa-mir-4438	3.90507	-0.206429	0.515996	-0.40006	0.689113	NA
hsa-mir-4440	2.67363	-0.121584	0.478736	-0.253968	0.79952	NA
hsa-mir-548ag-1	1.50453	-0.0518865	0.417747	-0.124205	0.901153	NA
hsa-mir-4458	7.10765	0.505771	0.537404	0.941137	0.346635	NA
hsa-mir-378h	1.88871	0.428527	0.433375	0.988814	0.322754	NA
hsa-mir-4465	0.697987	0.283118	0.30071	0.941499	0.346449	NA
hsa-mir-4479	2.45919	0.0896043	0.472053	0.189818	0.849451	NA
hsa-mir-4487	2.83114	0.10128	0.477456	0.212125	0.832009	NA
hsa-mir-548al	3.60883	-0.92243	0.501004	-1.84116	0.0655975	NA
hsa-mir-4495	0.696468	-0.26189	0.307657	-0.851241	0.394635	NA
hsa-mir-4499	0.749413	-0.121531	0.32668	-0.372019	0.709878	NA
hsa-mir-4501	3.72195	-0.146077	0.510102	-0.286368	0.774596	NA
hsa-mir-4505	1.80426	0.099697	0.428866	0.232467	0.816175	NA
hsa-mir-2392	0.639339	-0.0784397	0.290854	-0.269687	0.787401	NA
hsa-mir-4511	3.55741	-0.63595	0.505044	-1.2592	0.207959	NA
hsa-mir-4514	0.146598	-0.0873854	0.195277	-0.447495	0.654518	NA
hsa-mir-4519	0.49274	-0.0287115	0.262987	-0.109175	0.913064	NA
hsa-mir-4524a	4.28005	0.555232	0.515501	1.07707	0.281448	NA
hsa-mir-4525	3.01058	0.334527	0.486969	0.686958	0.492109	NA
hsa-mir-4526	0.456216	-0.00590492	0.252633	-0.0233735	0.981352	NA
hsa-mir-4529	2.01787	-0.20925	0.448065	-0.467009	0.640494	NA
hsa-mir-4533	1.90362	0.109722	0.448044	0.244892	0.80654	NA
hsa-mir-4534	0.403271	-0.155583	0.24529	-0.634284	0.525895	NA
hsa-mir-4535	2.78219	-0.543308	0.475362	-1.14294	0.253065	NA
hsa-mir-1587	0.456216	-0.00590492	0.252633	-0.0233735	0.981352	NA
hsa-mir-548an	1.65113	-0.106488	0.429721	-0.247806	0.804284	NA
hsa-mir-4537	1.35223	-0.165969	0.398733	-0.416242	0.677233	NA
hsa-mir-4632	1.03843	0.0627007	0.346209	0.181107	0.856284	NA
hsa-mir-4633	1.51023	0.120897	0.376488	0.321118	0.748121	NA
hsa-mir-4636	1.55595	-0.383764	0.415468	-0.92369	0.355648	NA
hsa-mir-4639	0.770018	-0.239051	0.294883	-0.810662	0.41756	NA
hsa-mir-4644	4.56235	0.211463	0.524782	0.402955	0.686981	NA
hsa-mir-4645	8.81622	-0.381508	0.535533	-0.712389	0.476224	NA
hsa-mir-4648	1.45812	0.082997	0.401349	0.206795	0.83617	NA
hsa-mir-4650-1	1.21133	0.0621805	0.372055	0.167127	0.86727	NA
hsa-mir-4651	0.586394	-0.193792	0.268954	-0.720542	0.471191	NA
hsa-mir-4652	6.34867	-0.136277	0.536627	-0.253952	0.799533	NA
hsa-mir-4654	3.00069	0.4419	0.494194	0.894183	0.371224	NA
hsa-mir-4656	1.49883	-0.213415	0.411399	-0.518755	0.603931	NA
hsa-mir-4657	0.696468	-0.26189	0.307657	-0.851241	0.394635	NA
hsa-mir-219b	0.399087	0.151945	0.22936	0.662473	0.507668	NA
hsa-mir-4669	6.34867	-0.136277	0.536627	-0.253952	0.799533	NA
hsa-mir-4672	2.70864	-0.546327	0.477197	-1.14487	0.252264	NA
hsa-mir-4673	0.989664	-0.358389	0.349265	-1.02612	0.304833	NA
hsa-mir-4676	4.18336	-0.0406842	0.518801	-0.0784196	0.937494	NA
hsa-mir-4679-2	0.293197	-0.112072	0.21053	-0.532331	0.594497	NA
hsa-mir-4685	3.83805	0.0129409	0.513629	0.0251951	0.979899	NA
hsa-mir-4686	1.7406	0.00642039	0.436492	0.014709	0.988264	NA
hsa-mir-4687	1.95155	0.455021	0.424531	1.07182	0.283801	NA
hsa-mir-1343	13.3833	-0.127709	0.521093	-0.245079	0.806395	NA
hsa-mir-4688	1.75968	-0.601536	0.421882	-1.42584	0.153914	NA
hsa-mir-4690	6.84159	0.052052	0.53528	0.0972426	0.922534	NA
hsa-mir-4691	2.07685	0.101184	0.42417	0.238546	0.811458	NA
hsa-mir-4692	0.199544	0.114986	0.199793	0.575525	0.564936	NA
hsa-mir-4694	1.40016	0.166345	0.385585	0.431408	0.666172	NA
hsa-mir-4695	1.24367	0.362883	0.384393	0.944041	0.345149	NA
hsa-mir-4696	1.30498	-0.132729	0.386466	-0.343444	0.731265	NA
hsa-mir-4698	2.71016	-0.144501	0.48542	-0.297682	0.765946	NA
hsa-mir-4699	2.0601	-0.0547447	0.434297	-0.126054	0.899689	NA
hsa-mir-4706	8.65707	0.114295	0.535425	0.213466	0.830964	NA
hsa-mir-4712	1.68195	-0.267648	0.420208	-0.636941	0.524163	NA
hsa-mir-4721	1.82486	-0.0243787	0.404073	-0.0603324	0.951891	NA
hsa-mir-4733	0.806542	-0.298391	0.324989	-0.918155	0.358538	NA
hsa-mir-4737	1.41088	0.138398	0.393046	0.352116	0.724751	NA
hsa-mir-3064	5.8251	0.00329753	0.53426	0.00617215	0.995075	NA
hsa-mir-4738	2.12897	0.164686	0.442435	0.372228	0.709723	NA
hsa-mir-4745	6.36623	-0.78487	0.533368	-1.47154	0.141146	NA
hsa-mir-4747	1.35223	-0.165969	0.398733	-0.416242	0.677233	NA
hsa-mir-4749	2.55284	-0.0845149	0.474736	-0.178025	0.858703	NA
hsa-mir-4752	1.49883	-0.213415	0.411399	-0.518755	0.603931	NA
hsa-mir-4755	5.03296	-0.0525116	0.530141	-0.0990521	0.921097	NA
hsa-mir-4763	3.39324	0.323399	0.504851	0.640582	0.521794	NA
hsa-mir-4768	1.9021	-0.331416	0.439657	-0.753805	0.450966	NA
hsa-mir-4769	2.63394	0.537535	0.470709	1.14197	0.253467	NA
hsa-mir-4770	1.30498	-0.132729	0.386466	-0.343444	0.731265	NA
hsa-mir-4774	0.985481	-0.0510471	0.339777	-0.150237	0.880578	NA
hsa-mir-4776-1	0.692284	0.0457881	0.300073	0.152589	0.878722	NA
hsa-mir-4778	1.74212	0.519605	0.423856	1.2259	0.220237	NA
hsa-mir-4779	0.602814	-0.0651392	0.300188	-0.216995	0.828212	NA
hsa-mir-4780	2.18761	0.491249	0.445246	1.10332	0.269888	NA
hsa-mir-4790	0.602814	-0.0651392	0.300188	-0.216995	0.828212	NA
hsa-mir-4795	1.35223	-0.165969	0.398733	-0.416242	0.677233	NA
hsa-mir-4800	4.0284	0.454696	0.515327	0.882346	0.37759	NA
hsa-mir-4803	1.34303	0.36351	0.386181	0.941296	0.346553	NA
hsa-mir-4804	3.79651	0.194259	0.514047	0.377901	0.705504	NA
hsa-mir-548ao	2.96683	-0.211237	0.492537	-0.428876	0.668013	NA
hsa-mir-5093	1.66185	-0.112244	0.420392	-0.266999	0.78947	NA
hsa-mir-548as	0.199544	0.114986	0.199793	0.575525	0.564936	NA
hsa-mir-5584	1.51943	-0.359441	0.408426	-0.880063	0.378825	NA
hsa-mir-5589	0.403271	-0.155583	0.24529	-0.634284	0.525895	NA
hsa-mir-548aw	0.896011	-0.174179	0.347929	-0.500615	0.616642	NA
hsa-mir-5685	0.549869	-0.210165	0.280151	-0.750187	0.453142	NA
hsa-mir-5692c-1	2.6614	-0.528991	0.470611	-1.12405	0.260991	NA
hsa-mir-5687	5.03195	-0.342232	0.527428	-0.64887	0.516422	NA
hsa-mir-5702	0.692284	0.0457881	0.300073	0.152589	0.878722	NA
hsa-mir-5705	0.954659	0.164418	0.345883	0.475358	0.634532	NA
hsa-mir-1199	4.49533	0.409163	0.5243	0.780398	0.435157	NA
hsa-mir-6070	3.64421	0.0936158	0.512422	0.182693	0.855039	NA
hsa-mir-6079	1.21133	0.0621805	0.372055	0.167127	0.86727	NA
hsa-mir-6082	1.26276	-0.285832	0.388039	-0.736607	0.461361	NA
hsa-mir-6084	1.8366	0.296055	0.412324	0.718016	0.472747	NA
hsa-mir-6089-1	5.0246	0.334211	0.527816	0.633196	0.526606	NA
hsa-mir-6126	3.94394	0.2034	0.514735	0.395154	0.692729	NA
hsa-mir-6132	2.37575	0.173464	0.454784	0.38142	0.702892	NA
hsa-mir-6133	6.00404	0.142473	0.535908	0.265853	0.790353	NA
hsa-mir-6134	1.69989	0.3402	0.432055	0.787399	0.431048	NA
hsa-mir-6500	4.19675	-0.652658	0.51834	-1.25913	0.207983	NA
hsa-mir-6502	1.53687	0.214109	0.408674	0.52391	0.600341	NA
hsa-mir-6506	0.749413	-0.121531	0.32668	-0.372019	0.709878	NA
hsa-mir-6515	4.92187	-0.326152	0.527388	-0.618429	0.536293	NA
hsa-mir-6715a	0.403271	-0.155583	0.24529	-0.634284	0.525895	NA
hsa-mir-6717	1.29928	-0.306602	0.394037	-0.778105	0.436507	NA
hsa-mir-6718	1.10126	0.10385	0.377949	0.274772	0.783491	NA
hsa-mir-6719	4.94	0.3544	0.526784	0.672762	0.501099	NA
hsa-mir-6721	1.40936	-0.336018	0.402908	-0.833983	0.404291	NA
hsa-mir-6722	0.891827	0.11455	0.328987	0.348189	0.727698	NA
hsa-mir-6729	1.04413	0.286868	0.362225	0.791961	0.428383	NA
hsa-mir-6732	0.912432	-0.0122372	0.327522	-0.0373629	0.970196	NA
hsa-mir-6736	1.55595	-0.383764	0.415468	-0.92369	0.355648	NA
hsa-mir-6741	1.74713	0.239993	0.422829	0.567589	0.570314	NA
hsa-mir-6742	1.35223	-0.165969	0.398733	-0.416242	0.677233	NA
hsa-mir-6746	3.2029	-0.158378	0.501295	-0.315938	0.752049	NA
hsa-mir-6751	8.59341	0.0578841	0.535451	0.108103	0.913914	NA
hsa-mir-6756	5.83012	-0.121022	0.532391	-0.227318	0.820176	NA
hsa-mir-6764	1.85067	-0.0228273	0.445396	-0.0512516	0.959125	NA
hsa-mir-6767	0.843066	-0.311221	0.330253	-0.942374	0.346001	NA
hsa-mir-6775	2.98275	-0.109005	0.493238	-0.220998	0.825094	NA
hsa-mir-6776	1.11198	0.055627	0.350605	0.15866	0.873937	NA
hsa-mir-6777	14.1888	-0.40759	0.514001	-0.792974	0.427793	NA
hsa-mir-6789	6.06186	0.286943	0.533038	0.538316	0.590359	NA
hsa-mir-6794	2.10316	0.181301	0.458882	0.395092	0.692775	NA
hsa-mir-6796	0.456216	-0.00590492	0.252633	-0.0233735	0.981352	NA
hsa-mir-6800	1.87128	-0.156504	0.434981	-0.359795	0.719	NA
hsa-mir-6802	2.25546	0.307477	0.46205	0.665462	0.505755	NA
hsa-mir-6805	5.50058	0.186689	0.533344	0.350035	0.726312	NA
hsa-mir-6811	3.57687	0.248346	0.486725	0.510239	0.609884	NA
hsa-mir-6816	1.68917	0.356994	0.418312	0.853416	0.393429	NA
hsa-mir-6817	1.7555	-0.287091	0.430081	-0.667529	0.504434	NA
hsa-mir-6818	3.51924	0.347605	0.493876	0.703831	0.481538	NA
hsa-mir-6821	2.52703	-0.0751338	0.467951	-0.160559	0.872441	NA
hsa-mir-6834	1.34386	0.367329	0.37755	0.972929	0.330589	NA
hsa-mir-6837	2.53877	0.278708	0.476331	0.585114	0.558471	NA
hsa-mir-6841	1.51943	-0.359441	0.408426	-0.880063	0.378825	NA
hsa-mir-6850	4.71814	-0.179995	0.525352	-0.342618	0.731886	NA
hsa-mir-6855	1.69837	-0.132368	0.425541	-0.311058	0.755756	NA
hsa-mir-6858	1.4474	0.123178	0.415118	0.296731	0.766672	NA
hsa-mir-6863	1.5883	-0.103739	0.414417	-0.250326	0.802335	NA
hsa-mir-6864	0.346142	0.0255152	0.227531	0.112139	0.910713	NA
hsa-mir-6866	5.62856	-0.463056	0.528071	-0.876883	0.38055	NA
hsa-mir-6876	3.42825	-0.0941954	0.504356	-0.186764	0.851846	NA
hsa-mir-6879	0.598631	0.223596	0.272761	0.819751	0.412358	NA
hsa-mir-6885	2.62069	-0.244368	0.478537	-0.510655	0.609593	NA
hsa-mir-6889	3.12935	-0.149198	0.496715	-0.30037	0.763895	NA
hsa-mir-7109	1.7555	-0.287091	0.430081	-0.667529	0.504434	NA
hsa-mir-7150	4.39362	0.00361779	0.524324	0.00689992	0.994495	NA
hsa-mir-7152	2.25546	0.307477	0.46205	0.665462	0.505755	NA
hsa-mir-7154	0.991183	0.129655	0.35324	0.367047	0.713584	NA
hsa-mir-7158	1.71479	0.00532466	0.41876	0.0127153	0.989855	NA
hsa-mir-7162	0.838882	-0.00456309	0.321569	-0.0141901	0.988678	NA
hsa-mir-7702	0.49274	-0.0287115	0.262987	-0.109175	0.913064	NA
hsa-mir-7843	1.49883	-0.213415	0.411399	-0.518755	0.603931	NA
hsa-mir-7845	2.13968	0.152025	0.459848	0.330597	0.740949	NA
hsa-mir-7847	2.77299	-0.130605	0.476797	-0.273921	0.784145	NA
hsa-mir-7978	1.35223	-0.165969	0.398733	-0.416242	0.677233	NA
hsa-mir-8054	0.403271	-0.155583	0.24529	-0.634284	0.525895	NA
hsa-mir-8055	0.749413	-0.121531	0.32668	-0.372019	0.709878	NA
hsa-mir-8056	1.90362	0.109722	0.448044	0.244892	0.80654	NA
hsa-mir-8061	1.31989	-0.455255	0.382851	-1.18912	0.234393	NA
hsa-mir-8066	1.20563	-0.116203	0.383739	-0.302818	0.762028	NA
hsa-mir-8068	0.256673	-0.104142	0.204502	-0.509245	0.610581	NA
hsa-mir-8074	0.456216	-0.00590492	0.252633	-0.0233735	0.981352	NA
hsa-mir-8075	3.0471	0.31674	0.494111	0.64103	0.521503	NA
hsa-mir-8077	1.04413	0.286868	0.362225	0.791961	0.428383	NA
hsa-mir-8088	0.49274	-0.0287115	0.262987	-0.109175	0.913064	NA
hsa-mir-9-2	0.146598	-0.0873854	0.195277	-0.447495	0.654518	NA
hsa-mir-367	0.346142	0.0255152	0.227531	0.112139	0.910713	NA
hsa-mir-380	25.7655	0.573262	0.476346	1.20346	0.2288	NA
hsa-mir-18b	0.293197	-0.112072	0.21053	-0.532331	0.594497	NA
hsa-mir-518d	0.602814	-0.0651392	0.300188	-0.216995	0.828212	NA
hsa-mir-518a-2	0.901714	0.0107837	0.33847	0.0318602	0.974584	NA
hsa-mir-376a-2	0.901714	0.0107837	0.33847	0.0318602	0.974584	NA
hsa-mir-593	4.03912	0.433746	0.517717	0.837804	0.402141	NA
hsa-mir-548a-3	1.14432	0.30582	0.358693	0.852597	0.393883	NA
hsa-mir-603	1.45812	0.082997	0.401349	0.206795	0.83617	NA
hsa-mir-623	1.09555	-0.086406	0.371787	-0.232408	0.816222	NA
hsa-mir-626	2.64733	-0.143298	0.473687	-0.302516	0.762259	NA
hsa-mir-630	2.17519	-0.248069	0.447856	-0.553904	0.579644	NA
hsa-mir-638	0.692284	0.0457881	0.300073	0.152589	0.878722	NA
hsa-mir-648	1.25439	0.267669	0.366635	0.730071	0.465347	NA
hsa-mir-675	7.02686	-0.711179	0.536599	-1.32534	0.185057	NA
hsa-mir-891b	1.90362	0.109722	0.448044	0.244892	0.80654	NA
hsa-mir-885	1.94584	0.271254	0.446776	0.607138	0.54376	NA
hsa-mir-208b	0.806542	-0.298391	0.324989	-0.918155	0.358538	NA
hsa-mir-1182	2.44778	-0.212024	0.466363	-0.454634	0.649373	NA
hsa-mir-1206	1.15839	-0.0780679	0.36853	-0.211836	0.832235	NA
hsa-mir-1289-2	2.34493	0.414182	0.469216	0.882712	0.377392	NA
hsa-mir-1251	0.399087	0.151945	0.22936	0.662473	0.507668	NA
hsa-mir-1265	1.4474	0.123178	0.415118	0.296731	0.766672	NA
hsa-mir-548i-2	0.146598	-0.0873854	0.195277	-0.447495	0.654518	NA
hsa-mir-1539	0.954659	0.164418	0.345883	0.475358	0.634532	NA
hsa-mir-2053	0.49274	-0.0287115	0.262987	-0.109175	0.913064	NA
hsa-mir-2909	1.69989	0.3402	0.432055	0.787399	0.431048	NA
hsa-mir-3120	0.256673	-0.104142	0.204502	-0.509245	0.610581	NA
hsa-mir-3130-2	0.399087	0.151945	0.22936	0.662473	0.507668	NA
hsa-mir-3131	1.05903	-0.0640143	0.364914	-0.175423	0.860747	NA
hsa-mir-3152	22.5659	0.0457022	0.47187	0.0968533	0.922843	NA
hsa-mir-3160-2	0.293197	-0.112072	0.21053	-0.532331	0.594497	NA
hsa-mir-1193	0.403271	-0.155583	0.24529	-0.634284	0.525895	NA
hsa-mir-3189	4.28507	0.385884	0.521838	0.739472	0.45962	NA
hsa-mir-3197	0.399087	0.151945	0.22936	0.662473	0.507668	NA
hsa-mir-3202-1	0.912432	-0.0122372	0.327522	-0.0373629	0.970196	NA
hsa-mir-4297	1.60472	0.0341115	0.416317	0.0819364	0.934697	NA
hsa-mir-4293	0.749413	-0.121531	0.32668	-0.372019	0.709878	NA
hsa-mir-4304	1.01179	-0.0175885	0.333317	-0.052768	0.957917	NA
hsa-mir-4310	0.639339	-0.0784397	0.290854	-0.269687	0.787401	NA
hsa-mir-4260	2.08572	-0.343024	0.435812	-0.78709	0.431229	NA
hsa-mir-4253	3.55056	0.247895	0.510083	0.48599	0.626974	NA
hsa-mir-4266	0.399087	0.151945	0.22936	0.662473	0.507668	NA
hsa-mir-4262	1.13208	-0.0946868	0.355485	-0.266359	0.789963	NA
hsa-mir-4275	1.19491	-0.101437	0.375325	-0.270265	0.786957	NA
hsa-mir-4280	1.45158	-0.183717	0.400751	-0.458432	0.646642	NA
hsa-mir-4292	0.749413	-0.121531	0.32668	-0.372019	0.709878	NA
hsa-mir-4328	0.256673	-0.104142	0.204502	-0.509245	0.610581	NA
hsa-mir-3666	1.09974	-0.398907	0.364419	-1.09464	0.273675	NA
hsa-mir-3675	1.88568	-0.481505	0.436157	-1.10397	0.269606	NA
hsa-mir-3689a	0.645041	0.106183	0.284699	0.372966	0.709174	NA
hsa-mir-3714	0.146598	-0.0873854	0.195277	-0.447495	0.654518	NA
hsa-mir-3919	0.859487	-0.152256	0.340166	-0.447594	0.654446	NA
hsa-mir-3910-2	0.916616	-0.324265	0.335983	-0.965124	0.334483	NA
hsa-mir-3937	2.73178	0.109445	0.48294	0.226622	0.820717	NA
hsa-mir-550b-1	1.7612	-0.134071	0.434695	-0.308425	0.757759	NA
hsa-mir-550b-2	0.146598	-0.0873854	0.195277	-0.447495	0.654518	NA
hsa-mir-548z	1.65113	-0.106488	0.429721	-0.247806	0.804284	NA
hsa-mir-4418	0.838882	-0.00456309	0.321569	-0.0141901	0.988678	NA
hsa-mir-4437	0.146598	-0.0873854	0.195277	-0.447495	0.654518	NA
hsa-mir-548ag-2	0.293197	-0.112072	0.21053	-0.532331	0.594497	NA
hsa-mir-4462	0.659943	-0.243656	0.298636	-0.815896	0.41456	NA
hsa-mir-548aj-1	1.75702	0.166491	0.435488	0.382309	0.702232	NA
hsa-mir-548aj-2	0.399087	0.151945	0.22936	0.662473	0.507668	NA
hsa-mir-4475	0.199544	0.114986	0.199793	0.575525	0.564936	NA
hsa-mir-3689d-2	0.954659	0.164418	0.345883	0.475358	0.634532	NA
hsa-mir-4482	0.745229	0.173771	0.308751	0.562817	0.573559	NA
hsa-mir-4491	0.844585	0.204336	0.334005	0.611777	0.540685	NA
hsa-mir-4520a	1.13778	0.0673055	0.369178	0.182312	0.855338	NA
hsa-mir-4522	0.989664	-0.358389	0.349265	-1.02612	0.304833	NA
hsa-mir-548am	5.62924	-0.271032	0.533321	-0.508197	0.611315	NA
hsa-mir-3977	0.745229	0.173771	0.308751	0.562817	0.573559	NA
hsa-mir-4662a	0.403271	-0.155583	0.24529	-0.634284	0.525895	NA
hsa-mir-4659b	1.24215	-0.135325	0.38655	-0.350085	0.726275	NA
hsa-mir-4666a	1.03843	0.0627007	0.346209	0.181107	0.856284	NA
hsa-mir-4675	1.55177	-0.085868	0.41457	-0.207125	0.835912	NA
hsa-mir-4682	1.7463	0.191973	0.43052	0.445909	0.655663	NA
hsa-mir-4684	6.96055	0.493229	0.536595	0.919184	0.357999	NA
hsa-mir-4701	1.04413	0.286868	0.362225	0.791961	0.428383	NA
hsa-mir-3198-2	0.346142	0.0255152	0.227531	0.112139	0.910713	NA
hsa-mir-4720	0.256673	-0.104142	0.204502	-0.509245	0.610581	NA
hsa-mir-451b	0.256673	-0.104142	0.204502	-0.509245	0.610581	NA
hsa-mir-4730	2.13816	-0.260254	0.450869	-0.577228	0.563786	NA
hsa-mir-4736	0.89753	0.36432	0.334177	1.0902	0.275625	NA
hsa-mir-4740	1.54759	0.178698	0.409874	0.435983	0.662849	NA
hsa-mir-4757	1.04831	-0.0479424	0.358865	-0.133595	0.893723	NA
hsa-mir-4773-2	0.639339	-0.0784397	0.290854	-0.269687	0.787401	NA
hsa-mir-4776-2	0.199544	0.114986	0.199793	0.575525	0.564936	NA
hsa-mir-4777	1.4474	0.123178	0.415118	0.296731	0.766672	NA
hsa-mir-4436b-1	0.49274	-0.0287115	0.262987	-0.109175	0.913064	NA
hsa-mir-4781	1.88719	-0.0451915	0.444889	-0.101579	0.919091	NA
hsa-mir-4783	0.79164	0.0433488	0.308671	0.140437	0.888315	NA
hsa-mir-1245b	0.749413	-0.121531	0.32668	-0.372019	0.709878	NA
hsa-mir-4799	2.05021	0.0545841	0.457446	0.119324	0.905019	NA
hsa-mir-548ap	11.2091	0.017424	0.528749	0.0329533	0.973712	NA
hsa-mir-5089	1.54676	0.105782	0.399973	0.264472	0.791416	NA
hsa-mir-5580	0.293197	-0.112072	0.21053	-0.532331	0.594497	NA
hsa-mir-5581	1.75968	-0.601536	0.421882	-1.42584	0.153914	NA
hsa-mir-5583-1	0.403271	-0.155583	0.24529	-0.634284	0.525895	NA
hsa-mir-5586	1.70407	0.0322621	0.434831	0.0741946	0.940856	NA
hsa-mir-1295b	0.498443	0.174934	0.243605	0.718106	0.472692	NA
hsa-mir-5682	1.11198	0.055627	0.350605	0.15866	0.873937	NA
hsa-mir-548ax	2.50073	-0.1032	0.467733	-0.22064	0.825373	NA
hsa-mir-5692b	1.39027	0.281995	0.397576	0.709286	0.478147	NA
hsa-mir-6069	0.399087	0.151945	0.22936	0.662473	0.507668	NA
hsa-mir-6071	0.439795	-0.148014	0.238497	-0.620614	0.534854	NA
hsa-mir-6081	3.06854	0.242172	0.48735	0.496917	0.619248	NA
hsa-mir-6086	2.55436	0.366581	0.470149	0.779712	0.43556	NA
hsa-mir-6758	2.86094	-0.459195	0.486902	-0.943096	0.345632	NA
hsa-mir-6761	1.11616	-0.232051	0.369308	-0.62834	0.529781	NA
hsa-mir-6768	1.95086	0.0521425	0.439192	0.118724	0.905494	NA
hsa-mir-6771	0.645041	0.106183	0.284699	0.372966	0.709174	NA
hsa-mir-6779	1.79621	-0.614607	0.424688	-1.4472	0.147842	NA
hsa-mir-6822	1.594	0.0622366	0.426745	0.14584	0.884047	NA
hsa-mir-6823	0.49274	-0.0287115	0.262987	-0.109175	0.913064	NA
hsa-mir-6780b	0.785937	-0.125109	0.313714	-0.3988	0.690041	NA
hsa-mir-6840	2.2067	-0.102051	0.444344	-0.229667	0.81835	NA
hsa-mir-6851	1.79354	0.138857	0.440875	0.314958	0.752793	NA
hsa-mir-6870	0.549869	-0.210165	0.280151	-0.750187	0.453142	NA
hsa-mir-6875	4.77109	-0.0891217	0.525135	-0.169712	0.865237	NA
hsa-mir-6886	4.60457	0.332187	0.524632	0.633181	0.526616	NA
hsa-mir-7155	0.256673	-0.104142	0.204502	-0.509245	0.610581	NA
hsa-mir-7156	1.80426	0.099697	0.428866	0.232467	0.816175	NA
hsa-mir-7160	0.901714	0.0107837	0.33847	0.0318602	0.974584	NA
hsa-mir-7703	1.56819	0.042849	0.388561	0.110276	0.91219	NA
hsa-mir-8060	0.645041	0.106183	0.284699	0.372966	0.709174	NA
hsa-mir-8080	0.896011	-0.174179	0.347929	-0.500615	0.616642	NA
hsa-mir-218-2	4.74243	-0.523648	0.526197	-0.995156	0.319661	NA
hsa-mir-512-2	0.79164	0.0433488	0.308671	0.140437	0.888315	NA
hsa-mir-320c-2	0.602814	-0.0651392	0.300188	-0.216995	0.828212	NA
hsa-mir-3119-2	0.199544	0.114986	0.199793	0.575525	0.564936	NA
hsa-mir-3126	1.05903	-0.0640143	0.364914	-0.175423	0.860747	NA
hsa-mir-4427	0.645041	0.106183	0.284699	0.372966	0.709174	NA
hsa-mir-3689f	0.399087	0.151945	0.22936	0.662473	0.507668	NA
hsa-mir-4540	0.403271	-0.155583	0.24529	-0.634284	0.525895	NA
hsa-mir-4665	2.05021	0.0545841	0.457446	0.119324	0.905019	NA
hsa-mir-4678	0.346142	0.0255152	0.227531	0.112139	0.910713	NA
hsa-mir-4697	1.49464	0.0609564	0.407171	0.149707	0.880996	NA
hsa-mir-4703	3.25736	0.349151	0.500613	0.697447	0.485523	NA
hsa-mir-4710	0.256673	-0.104142	0.204502	-0.509245	0.610581	NA
hsa-mir-4748	1.35375	0.319281	0.39192	0.814658	0.415268	NA
hsa-mir-3688-2	0.146598	-0.0873854	0.195277	-0.447495	0.654518	NA
hsa-mir-6824	1.35223	-0.165969	0.398733	-0.416242	0.677233	NA
hsa-mir-7153	0.403271	-0.155583	0.24529	-0.634284	0.525895	NA
hsa-mir-8070	0.199544	0.114986	0.199793	0.575525	0.564936	NA
hsa-mir-8085	7.46805	0.487529	0.537515	0.907007	0.364403	NA
hsa-mir-208a	0.399087	0.151945	0.22936	0.662473	0.507668	NA
hsa-mir-371a	0.602814	-0.0651392	0.300188	-0.216995	0.828212	NA
hsa-mir-320d-1	0.199544	0.114986	0.199793	0.575525	0.564936	NA
hsa-mir-320e	2.84269	0.136381	0.477151	0.285823	0.775014	NA
hsa-mir-4323	2.69526	0.136227	0.485376	0.280664	0.778968	NA
hsa-mir-4285	0.146598	-0.0873854	0.195277	-0.447495	0.654518	NA
hsa-mir-4658	0.802358	0.0212308	0.332752	0.0638038	0.949126	NA
hsa-mir-6769a	0.692284	0.0457881	0.300073	0.152589	0.878722	NA
hsa-mir-6774	0.65576	0.0705476	0.291827	0.241745	0.808978	NA
hsa-mir-7856	0.749413	-0.121531	0.32668	-0.372019	0.709878	NA
hsa-mir-7973-2	0.146598	-0.0873854	0.195277	-0.447495	0.654518	NA
hsa-mir-523	0.256673	-0.104142	0.204502	-0.509245	0.610581	NA
hsa-mir-548i-4	0.79164	0.0433488	0.308671	0.140437	0.888315	NA
hsa-mir-1470	0.403271	-0.155583	0.24529	-0.634284	0.525895	NA
hsa-mir-1471	0.692284	0.0457881	0.300073	0.152589	0.878722	NA
hsa-mir-3115	0.755116	0.0707149	0.300422	0.235385	0.81391	NA
hsa-mir-3683	0.49274	-0.0287115	0.262987	-0.109175	0.913064	NA
hsa-mir-548aa-1	0.944773	0.241289	0.336115	0.717877	0.472833	NA
hsa-mir-548aq	0.456216	-0.00590492	0.252633	-0.0233735	0.981352	NA
hsa-mir-6715b	0.256673	-0.104142	0.204502	-0.509245	0.610581	NA
hsa-mir-6781	0.199544	0.114986	0.199793	0.575525	0.564936	NA
hsa-mir-6804	1.19073	0.208765	0.377998	0.55229	0.58075	NA
hsa-mir-7159	0.439795	-0.148014	0.238497	-0.620614	0.534854	NA
hsa-mir-7850	1.04831	-0.0479424	0.358865	-0.133595	0.893723	NA
hsa-mir-8064	1.57238	-0.214077	0.407886	-0.524846	0.59969	NA
hsa-mir-513a-2	0.498443	0.174934	0.243605	0.718106	0.472692	NA
hsa-mir-3158-2	1.4531	0.318417	0.393273	0.809659	0.418136	NA
hsa-mir-3162	2.6016	0.316941	0.480854	0.65912	0.509819	NA
hsa-mir-548ak	1.04831	-0.0479424	0.358865	-0.133595	0.893723	NA
hsa-mir-6090	2.42114	-0.327049	0.467961	-0.698881	0.484627	NA
hsa-mir-6731	1.63622	0.210537	0.409493	0.514139	0.607155	NA
hsa-mir-206	0.912432	-0.0122372	0.327522	-0.0373629	0.970196	NA
hsa-mir-3117	0.896011	-0.174179	0.347929	-0.500615	0.616642	NA
hsa-mir-548aa-2	1.05903	-0.0640143	0.364914	-0.175423	0.860747	NA
hsa-mir-6757	0.346142	0.0255152	0.227531	0.112139	0.910713	NA
hsa-mir-8083	0.859487	-0.152256	0.340166	-0.447594	0.654446	NA
hsa-mir-3202-2	0.696468	-0.26189	0.307657	-0.851241	0.394635	NA
hsa-mir-548o-2	0.403271	-0.155583	0.24529	-0.634284	0.525895	NA
hsa-mir-4460	0.549869	-0.210165	0.280151	-0.750187	0.453142	NA
hsa-mir-4477b	0.256673	-0.104142	0.204502	-0.509245	0.610581	NA
hsa-mir-6815	1.35641	-0.479767	0.390302	-1.22922	0.218989	NA
hsa-mir-517c	0.293197	-0.112072	0.21053	-0.532331	0.594497	NA
hsa-mir-520h	0.439795	-0.148014	0.238497	-0.620614	0.534854	NA
hsa-mir-3116-2	0.146598	-0.0873854	0.195277	-0.447495	0.654518	NA
hsa-mir-3156-2	0.293197	-0.112072	0.21053	-0.532331	0.594497	NA
hsa-mir-3913-2	0.146598	-0.0873854	0.195277	-0.447495	0.654518	NA
hsa-mir-4456	0.146598	-0.0873854	0.195277	-0.447495	0.654518	NA
hsa-mir-548av	0.146598	-0.0873854	0.195277	-0.447495	0.654518	NA

## Sheet: CDDP_P_ful deseq2 list
	baseMean	log2FoldChange	lfcSE	stat	pvalue	padj
hsa-mir-7974	166.41	-3.70595	0.402238	-9.21332	3.16203e-20	1.12252e-17
hsa-mir-7-1	23866.8	-2.64241	0.318488	-8.29673	1.07012e-16	1.89946e-14
hsa-mir-7-3	82.0356	-2.97049	0.437038	-6.79687	1.06916e-11	1.26517e-09
hsa-mir-4301	1321.98	1.93003	0.302748	6.37504	1.8292e-10	1.62341e-08
hsa-mir-573	39.5786	-3.29509	0.534159	-6.16873	6.88391e-10	4.88758e-08
hsa-mir-3135b	1092.07	2.04091	0.34354	5.94083	2.83588e-09	1.6779e-07
hsa-mir-3529	119.823	-2.12062	0.380992	-5.56604	2.6059e-08	1.32157e-06
hsa-mir-6131	50.7302	2.06598	0.436201	4.7363	2.17655e-06	9.65843e-05
hsa-mir-139	350.118	1.47232	0.314064	4.68795	2.75951e-06	0.000108847
hsa-mir-3182	139.359	1.63722	0.352722	4.64168	3.4559e-06	0.000122684
hsa-mir-7-2	60.5115	-2.01342	0.436635	-4.61121	4.00327e-06	0.000127133
hsa-mir-615	802.083	-1.40806	0.306336	-4.59645	4.29744e-06	0.000127133
hsa-mir-6073	360.584	1.6163	0.356372	4.53542	5.74877e-06	0.000156986
hsa-mir-146a	1993.49	1.5425	0.349759	4.41017	1.03289e-05	0.000244451
hsa-mir-503	1553.99	-1.27242	0.288225	-4.41467	1.01163e-05	0.000244451
hsa-mir-335	13599	-1.28104	0.294898	-4.34402	1.39899e-05	0.000310402
hsa-mir-4723	46.686	-1.864	0.466859	-3.99265	6.53398e-05	0.00136445
hsa-mir-129-1	33.0805	1.90359	0.487166	3.90748	9.32639e-05	0.00174256
hsa-mir-3199-2	820.406	1.30112	0.332856	3.90896	9.26937e-05	0.00174256
hsa-mir-452	1012.14	-1.19997	0.31428	-3.81814	0.000134462	0.00228305
hsa-mir-3662	58.3448	-1.67497	0.438813	-3.81706	0.000135054	0.00228305
hsa-mir-2682	382.488	-1.21168	0.327895	-3.69533	0.000219602	0.00354358
hsa-mir-5701-1	90.4229	1.38613	0.398085	3.48198	0.000497713	0.00768209
hsa-mir-636	36.8974	1.74588	0.505474	3.45395	0.000552434	0.00817141
hsa-mir-214	54.3177	1.50538	0.451989	3.33057	0.000866697	0.0123071
hsa-mir-31	2342.61	1.05991	0.322919	3.28229	0.00102967	0.0140589
hsa-mir-99a	15865.2	-1.06372	0.329686	-3.22648	0.00125324	0.0164778
hsa-mir-6872	2178.15	1.34544	0.421609	3.1912	0.00141684	0.0179635
hsa-mir-582	231.967	-1.20285	0.387926	-3.10072	0.00193048	0.0236317
hsa-mir-3607	558.293	1.00771	0.337162	2.98879	0.00280088	0.0331438
hsa-mir-548f-1	35.8412	-1.49593	0.506324	-2.9545	0.00313176	0.0357577
hsa-mir-433	191.615	1.01539	0.344715	2.94561	0.00322323	0.0357577
hsa-mir-424	2995.66	-0.85056	0.291122	-2.92166	0.00348168	0.0363529
hsa-mir-2115	257.172	1.2679	0.433523	2.92463	0.00344862	0.0363529
hsa-mir-328	298.657	0.969582	0.339103	2.85925	0.00424642	0.0430708
hsa-mir-27b	12993.9	-0.850341	0.303099	-2.80549	0.00502395	0.0495417
hsa-mir-3144	109.8	-1.04029	0.373389	-2.78607	0.00533519	0.051189
hsa-mir-616	74.2149	1.0767	0.39252	2.74305	0.00608713	0.0540212
hsa-mir-658	149.972	1.27541	0.463557	2.75136	0.00593483	0.0540212
hsa-mir-769	1637.77	-0.916163	0.334984	-2.73495	0.00623906	0.0540212
hsa-mir-1273d	189.389	-0.9175	0.335223	-2.73698	0.00620062	0.0540212
hsa-mir-152	191.864	0.918782	0.352561	2.60602	0.00916	0.0739431
hsa-mir-151a	20289.9	-0.743845	0.284598	-2.61367	0.00895758	0.0739431
hsa-mir-1246	1174	0.773723	0.296918	2.60585	0.00916478	0.0739431
hsa-mir-548o	85.6041	-1.07912	0.426335	-2.53116	0.0113687	0.0896864
hsa-mir-6724	47.1992	1.14604	0.456011	2.51319	0.0119646	0.0923359
hsa-mir-4485	134.15	0.96182	0.388246	2.47735	0.0132364	0.0999769
hsa-mir-551a	56.3152	-1.10958	0.451536	-2.45734	0.013997	0.101662
hsa-mir-4791	284.783	0.833058	0.339133	2.45644	0.0140323	0.101662
hsa-mir-450b	845.728	-0.712906	0.293825	-2.4263	0.0152537	0.108301
hsa-mir-10a	66347.5	-0.706386	0.292178	-2.41766	0.0156208	0.108733
hsa-mir-6516	68.2413	1.10665	0.462491	2.39281	0.01672	0.114146
hsa-mir-140	5188.55	-0.755659	0.326951	-2.31123	0.0208202	0.139456
hsa-let-7d	5153.85	0.704059	0.312275	2.25461	0.0241575	0.158443
hsa-mir-23a	4180.91	0.651629	0.290594	2.2424	0.0249355	0.158443
hsa-mir-4725	79.3208	0.946389	0.422213	2.2415	0.0249938	0.158443
hsa-mir-6087	127.315	0.851739	0.383286	2.2222	0.0262696	0.163609
hsa-let-7c	2595.1	-0.681697	0.309771	-2.20065	0.0277611	0.169917
hsa-mir-144	299.957	0.778178	0.35611	2.18522	0.028873	0.173727
hsa-mir-128-1	6629.54	-0.612579	0.283163	-2.16334	0.0305148	0.174722
hsa-mir-370	1230.96	-0.642798	0.296684	-2.16661	0.0302645	0.174722
hsa-mir-1273e	207.092	-0.725627	0.335267	-2.16433	0.0304393	0.174722
hsa-mir-576	226.578	-0.725565	0.337791	-2.14797	0.0317158	0.178716
hsa-mir-221	27721.1	0.690213	0.323315	2.1348	0.0327771	0.181811
hsa-mir-224	3162.91	-0.62344	0.294396	-2.11769	0.0342014	0.186792
hsa-mir-1291	84.9577	0.867376	0.412312	2.10369	0.0354058	0.19044
hsa-mir-19b-1	2088.71	0.620366	0.297471	2.08547	0.0370268	0.196187
hsa-mir-99b	9795.31	-0.600189	0.29286	-2.04941	0.0404222	0.211028
hsa-mir-222	24917.7	0.630546	0.311717	2.02282	0.0430919	0.221705
hsa-mir-7641-1	3435.26	0.722586	0.364357	1.98318	0.0473472	0.240118
hsa-mir-4488	63.3291	0.860318	0.439269	1.95852	0.0501689	0.250845
hsa-mir-339	1981.12	0.578554	0.296618	1.9505	0.0511161	0.252031
hsa-mir-548u	37.4805	-0.91423	0.473009	-1.9328	0.0532613	0.25901
hsa-mir-1278	64.7549	-0.814491	0.427711	-1.9043	0.0568707	0.269188
hsa-mir-378c	278.62	-0.622122	0.325932	-1.90875	0.0562943	0.269188
hsa-mir-4449	147.182	0.672974	0.359671	1.87108	0.0613334	0.282771
hsa-mir-4459	87.7002	-0.736553	0.393232	-1.87308	0.0610577	0.282771
hsa-mir-210	243.818	-0.626425	0.341808	-1.83268	0.0668501	0.296647
hsa-mir-181a-1	335.098	-0.646405	0.352022	-1.83627	0.0663185	0.296647
hsa-mir-130a	359.011	-0.577562	0.313696	-1.84115	0.0655994	0.296647
hsa-mir-92a-1	34343.4	0.569167	0.313068	1.81803	0.0690599	0.300981
hsa-mir-1296	38.5898	-0.845331	0.465744	-1.81501	0.0695223	0.300981
hsa-mir-3176	575.375	0.681307	0.377008	1.80714	0.0707403	0.302564
hsa-mir-148b	11002.7	-0.630472	0.35006	-1.80104	0.071696	0.303001
hsa-mir-651	159.181	-0.663851	0.371687	-1.78605	0.0740913	0.30944
hsa-mir-1185-1	217.773	-0.641236	0.362899	-1.76698	0.0772316	0.318805
hsa-mir-149	821.245	-0.516749	0.294253	-1.75614	0.0790648	0.322621
hsa-mir-4700	753.528	0.713827	0.40857	1.74714	0.0806139	0.325204
hsa-mir-193b	546.591	-0.709221	0.409321	-1.73268	0.0831532	0.331678
hsa-mir-409	1669.32	-0.500749	0.293203	-1.70786	0.0876626	0.34578
hsa-mir-130b	331.666	-0.561639	0.330229	-1.70076	0.0889885	0.347153
hsa-mir-4448	667.381	-0.510591	0.305132	-1.67334	0.09426	0.363721
hsa-mir-3960	131.306	0.60137	0.3615	1.66354	0.0962044	0.367232
hsa-mir-30b	694.009	0.522484	0.315506	1.65602	0.0977183	0.369042
hsa-mir-744	1797.06	-0.482316	0.296626	-1.626	0.103949	0.380431
hsa-mir-4326	60.7082	-0.671821	0.412274	-1.62955	0.103196	0.380431
hsa-mir-4433	505.834	-0.574374	0.351786	-1.63274	0.102524	0.380431
hsa-mir-1285-1	173.527	-0.546668	0.338675	-1.61414	0.106498	0.385783
hsa-mir-656	110.655	-0.589342	0.36752	-1.60356	0.10881	0.390177
hsa-mir-1307	1772.49	-0.486108	0.304996	-1.59382	0.110977	0.393968
hsa-mir-362	192.266	0.518566	0.329792	1.57241	0.115857	0.407219
hsa-mir-30e	7860.34	-0.492366	0.31462	-1.56496	0.117593	0.408717
hsa-mir-450a-1	1235.71	-0.456374	0.296929	-1.53698	0.124299	0.408717
hsa-mir-589	4657.13	-0.952297	0.619662	-1.5368	0.124342	0.408717
hsa-mir-301b	40.8294	0.69581	0.45205	1.53923	0.123747	0.408717
hsa-mir-3158-1	43.1463	-0.747638	0.483826	-1.54526	0.122283	0.408717
hsa-mir-3195	457.658	-0.491892	0.319069	-1.54165	0.12316	0.408717
hsa-mir-155	11013.7	0.455272	0.2955	1.54069	0.123393	0.408717
hsa-mir-664a	48.2772	0.670257	0.437683	1.53138	0.125677	0.409314
hsa-mir-548k	63.6926	-0.63478	0.416428	-1.52435	0.127422	0.411227
hsa-mir-381	4340.34	-0.55944	0.369108	-1.51565	0.129607	0.414509
hsa-mir-10b	35968.8	-0.429858	0.286003	-1.50299	0.132843	0.421064
hsa-mir-3159	281.876	-0.475667	0.317459	-1.49836	0.13404	0.421099
hsa-mir-32	1117.73	-0.493943	0.332768	-1.48435	0.137717	0.428856
hsa-mir-3167	105.667	0.623021	0.427268	1.45815	0.1448	0.443137
hsa-mir-4797	2769.66	0.421736	0.288335	1.46266	0.14356	0.443137
hsa-mir-148a	1265.53	-0.467691	0.327881	-1.4264	0.153752	0.462557
hsa-mir-125a	3983.82	0.45932	0.321955	1.42666	0.153678	0.462557
hsa-mir-92b	1397.85	-0.421435	0.299433	-1.40744	0.159296	0.474184
hsa-mir-6720	51.3308	-0.600762	0.427861	-1.40411	0.160287	0.474184
hsa-mir-29b-1	1262.24	-0.512377	0.367659	-1.39362	0.163432	0.474896
hsa-mir-107	178.14	0.479206	0.343187	1.39634	0.162612	0.474896
hsa-mir-504	346.862	0.505848	0.364668	1.38715	0.165397	0.474896
hsa-mir-6752	63.8902	-0.592066	0.427309	-1.38557	0.165879	0.474896
hsa-mir-3615	351.906	-0.44904	0.32532	-1.3803	0.167493	0.475681
hsa-mir-182	5429.31	0.395748	0.288326	1.37257	0.169886	0.476581
hsa-mir-1185-2	30.6126	-0.669048	0.488137	-1.37061	0.170495	0.476581
hsa-mir-1248	361.49	0.523335	0.39168	1.33613	0.181508	0.500266
hsa-mir-2355	61.1724	-0.561447	0.420473	-1.33527	0.181787	0.500266
hsa-mir-192	1467.11	-0.49177	0.37305	-1.31824	0.187422	0.506236
hsa-mir-125b-1	6651.54	0.381195	0.295328	1.29075	0.19679	0.506236
hsa-mir-9-1	97.6376	0.500223	0.385138	1.29882	0.194007	0.506236
hsa-mir-376c	126.386	0.48473	0.37266	1.30073	0.193352	0.506236
hsa-mir-378a	10588.7	-0.404143	0.30935	-1.30643	0.191407	0.506236
hsa-mir-542	1250.17	-0.380173	0.290906	-1.30686	0.191261	0.506236
hsa-mir-1226	48.6633	0.586521	0.446392	1.31391	0.188876	0.506236
hsa-mir-378f	35.2519	-0.623912	0.473208	-1.31847	0.187345	0.506236
hsa-mir-3976	169.035	-0.563456	0.436086	-1.29208	0.196331	0.506236
hsa-mir-191	6990.55	0.365608	0.288802	1.26595	0.205532	0.518919
hsa-mir-340	2733.59	-0.404606	0.318774	-1.26926	0.20435	0.518919
hsa-mir-4521	758.44	-0.373505	0.295413	-1.26435	0.206106	0.518919
hsa-mir-98	2774.87	0.383728	0.306973	1.25004	0.211286	0.528215
hsa-mir-411	1122.6	-0.382697	0.308299	-1.24132	0.214488	0.53247
hsa-mir-3613	235.055	-0.402353	0.326436	-1.23256	0.217738	0.536785
hsa-mir-181b-2	439.098	0.391012	0.319611	1.2234	0.221178	0.541506
hsa-mir-486	34.131	-0.577776	0.476589	-1.21232	0.225392	0.544355
hsa-mir-487a	43.0557	-0.544177	0.450376	-1.20827	0.226942	0.544355
hsa-mir-596	56.5502	-0.531508	0.439841	-1.20841	0.22689	0.544355
hsa-mir-455	2632.72	-0.422201	0.352011	-1.19939	0.230375	0.548879
hsa-let-7b	10505.7	-0.353104	0.29784	-1.18555	0.2358	0.549734
hsa-mir-607	63.3626	-0.496338	0.418466	-1.18609	0.235588	0.549734
hsa-mir-877	132.864	-0.436178	0.368798	-1.1827	0.236928	0.549734
hsa-mir-7704	50.7833	0.512348	0.432644	1.18423	0.236323	0.549734
hsa-mir-17	8496.39	0.345971	0.298743	1.15809	0.246828	0.558786
hsa-mir-24-2	719.223	-0.362057	0.311233	-1.1633	0.244709	0.558786
hsa-mir-1271	98.1455	-0.435157	0.374718	-1.16129	0.245524	0.558786
hsa-mir-4677	60.2113	-0.490819	0.424085	-1.15736	0.247125	0.558786
hsa-mir-22	22300.5	-0.352344	0.307434	-1.14608	0.251762	0.562014
hsa-mir-320a	4766.99	0.329514	0.286577	1.14983	0.250215	0.562014
hsa-mir-376a-1	121.276	0.42409	0.371238	1.14237	0.253302	0.562014
hsa-mir-29a	16794.9	0.341026	0.305409	1.11662	0.264156	0.571802
hsa-mir-197	388.165	-0.361851	0.321461	-1.12564	0.260316	0.571802
hsa-mir-4430	201.588	0.45625	0.407976	1.11833	0.263428	0.571802
hsa-mir-4508	71.1783	0.489629	0.436653	1.12132	0.262151	0.571802
hsa-mir-3161	360.893	0.434593	0.391927	1.10886	0.267489	0.575508
hsa-mir-193a	228.825	0.359563	0.327134	1.09913	0.271712	0.58107
hsa-mir-194-1	115.157	0.414661	0.381537	1.08682	0.277118	0.589083
hsa-mir-412	33.4735	-0.514346	0.475844	-1.08091	0.279736	0.591109
hsa-mir-625	647.65	-0.322125	0.300624	-1.07152	0.283936	0.596433
hsa-mir-4473	33.6511	-0.501265	0.470902	-1.06448	0.287112	0.599557
hsa-mir-487b	135.87	0.367991	0.347786	1.0581	0.290012	0.602071
hsa-mir-758	145.069	-0.391365	0.373992	-1.04645	0.295352	0.607659
hsa-mir-5100	32.2867	-0.516284	0.494158	-1.04478	0.296127	0.607659
hsa-mir-128-2	97.6126	-0.384968	0.372621	-1.03313	0.301541	0.615214
hsa-mir-3687	46.5826	0.452515	0.445038	1.0168	0.309249	0.625444
hsa-mir-7641-2	9001.08	0.3093	0.304712	1.01506	0.310079	0.625444
hsa-mir-181d	71.901	-0.398943	0.401118	-0.994578	0.319941	0.634521
hsa-mir-941-1	536.432	-0.319437	0.320506	-0.996663	0.318928	0.634521
hsa-mir-369	511.217	0.305372	0.307003	0.994689	0.319887	0.634521
hsa-let-7i	135142	-0.312196	0.316902	-0.985151	0.32455	0.640085
hsa-mir-26b	4254.66	0.29599	0.303711	0.974578	0.32977	0.643232
hsa-mir-539	194.911	-0.332751	0.340849	-0.97624	0.328945	0.643232
hsa-mir-16-1	2002.74	-0.28398	0.294987	-0.962685	0.335706	0.645604
hsa-mir-125b-2	459.881	-0.299316	0.315698	-0.948108	0.343074	0.645604
hsa-mir-194-2	176.327	0.410129	0.424825	0.965408	0.33434	0.645604
hsa-mir-324	155.327	0.328863	0.345393	0.952142	0.341025	0.645604
hsa-mir-345	127.056	-0.336378	0.355261	-0.946849	0.343716	0.645604
hsa-mir-1277	75.0727	-0.377485	0.39679	-0.951348	0.341428	0.645604
hsa-mir-7706	111.561	-0.3868	0.402851	-0.960156	0.336977	0.645604
hsa-mir-30a	154475	-0.297642	0.321614	-0.925466	0.354724	0.658016
hsa-mir-598	400.837	-0.282071	0.306231	-0.921105	0.356996	0.658016
hsa-mir-421	221.491	0.334782	0.363829	0.920164	0.357487	0.658016
hsa-mir-6723	112.316	0.335117	0.364383	0.919683	0.357739	0.658016
hsa-mir-23b	936.943	-0.279782	0.306597	-0.912539	0.361485	0.66148
hsa-let-7f-2	862.686	0.276754	0.305027	0.90731	0.364243	0.663109
hsa-mir-301a	74.711	-0.352463	0.393416	-0.895905	0.370304	0.670703
hsa-let-7a-3	91.6346	-0.340906	0.386062	-0.883034	0.377218	0.673104
hsa-mir-19a	940.526	0.280765	0.318022	0.882849	0.377318	0.673104
hsa-mir-671	274.9	-0.283716	0.319894	-0.886906	0.37513	0.673104
hsa-mir-1225	31.1343	-0.420315	0.482985	-0.870245	0.384166	0.681895
hsa-mir-1304	146.787	-0.307316	0.356026	-0.863185	0.388036	0.685337
hsa-mir-342	240.879	0.273803	0.324132	0.844726	0.398264	0.695838
hsa-mir-1292	52.3543	0.366684	0.434706	0.843521	0.398937	0.695838
hsa-mir-4739	69.1904	0.344749	0.409505	0.841868	0.399862	0.695838
hsa-mir-410	212.825	0.277285	0.331519	0.836408	0.402925	0.696021
hsa-mir-374b	1141.75	0.265056	0.317547	0.834697	0.403888	0.696021
hsa-mir-501	214.774	0.26985	0.326268	0.827082	0.408191	0.700037
hsa-mir-137	194.989	-0.273148	0.334058	-0.817666	0.413548	0.704917
hsa-mir-574	531.547	-0.250265	0.307031	-0.815113	0.415008	0.704917
hsa-mir-548h-1	73.4928	-0.323316	0.39944	-0.809422	0.418272	0.70708
hsa-mir-132	167.228	0.270295	0.34077	0.793189	0.427667	0.713568
hsa-mir-296	121.057	0.31799	0.397896	0.799177	0.424188	0.713568
hsa-mir-641	67.1641	-0.331975	0.41896	-0.792377	0.428141	0.713568
hsa-mir-337	96.5225	0.298228	0.379673	0.785485	0.432169	0.716916
hsa-mir-20b	41.6964	0.347597	0.444475	0.78204	0.434191	0.71692
hsa-mir-500a	287.356	-0.248501	0.324675	-0.765383	0.444044	0.729794
hsa-mir-365a	477.743	-0.235293	0.309274	-0.76079	0.446782	0.730911
hsa-mir-218-1	3992.31	-0.226276	0.302888	-0.747062	0.455026	0.740983
hsa-mir-425	2282.96	0.211098	0.289829	0.728355	0.466397	0.747378
hsa-mir-532	3740.91	0.226482	0.309892	0.730843	0.464875	0.747378
hsa-mir-652	461.916	0.21986	0.302521	0.726758	0.467374	0.747378
hsa-mir-154	57.05	0.308919	0.42055	0.734561	0.462607	0.747378
hsa-mir-30c-2	16486.8	0.21821	0.303166	0.719773	0.471665	0.750856
hsa-mir-188	35.6437	-0.323634	0.469814	-0.688855	0.490914	0.753004
hsa-mir-590	219.085	-0.231367	0.336586	-0.687395	0.491834	0.753004
hsa-mir-654	738.862	-0.212124	0.300245	-0.706505	0.479874	0.753004
hsa-mir-1303	1359.65	0.261706	0.37971	0.689224	0.490682	0.753004
hsa-mir-4284	2663.31	-0.246525	0.346667	-0.71113	0.477003	0.753004
hsa-mir-3908	337.441	0.231912	0.330896	0.700862	0.483389	0.753004
hsa-mir-4664	42.6821	-0.308179	0.442409	-0.696593	0.486058	0.753004
hsa-mir-4709	351.783	0.255717	0.372888	0.685773	0.492856	0.753004
hsa-mir-5588	461.425	0.23462	0.335401	0.699519	0.484228	0.753004
hsa-mir-6883	98.5744	0.301268	0.440706	0.683604	0.494225	0.753004
hsa-mir-378g	48.41	-0.304668	0.455782	-0.668452	0.503845	0.76438
hsa-mir-21	769728	-0.254792	0.388547	-0.655755	0.511982	0.766658
hsa-mir-379	1024.6	-0.197554	0.298902	-0.660935	0.508654	0.766658
hsa-mir-3665	40.1325	0.293509	0.449722	0.652646	0.513984	0.766658
hsa-mir-1273f	87.9985	-0.251942	0.383368	-0.65718	0.511065	0.766658
hsa-mir-338	43.0301	0.288988	0.445364	0.648881	0.516415	0.76706
hsa-mir-329-1	158.413	0.220214	0.341955	0.643984	0.519586	0.768554
hsa-mir-484	1584.6	0.212191	0.333571	0.63612	0.524698	0.769702
hsa-mir-942	86.8087	-0.258528	0.404993	-0.638351	0.523245	0.769702
hsa-mir-5010	39.0338	-0.286692	0.456648	-0.627818	0.530123	0.774459
hsa-mir-24-1	30167.3	-0.170556	0.288638	-0.5909	0.554587	0.776722
hsa-mir-27a	30332.7	0.171133	0.297012	0.576184	0.564491	0.776722
hsa-mir-199a-1	6266.55	0.186721	0.316783	0.589429	0.555574	0.776722
hsa-mir-29c	91.0479	0.245353	0.398509	0.615678	0.538107	0.776722
hsa-mir-377	104.508	-0.212957	0.366779	-0.580613	0.561501	0.776722
hsa-mir-323a	288.834	0.192469	0.325198	0.591852	0.55395	0.776722
hsa-mir-566	102.36	-0.222981	0.3683	-0.605434	0.544891	0.776722
hsa-mir-660	521.721	0.178385	0.305809	0.583319	0.559678	0.776722
hsa-mir-1301	278.233	0.202896	0.330465	0.61397	0.539235	0.776722
hsa-mir-1275	41.2417	0.276996	0.454063	0.61004	0.541836	0.776722
hsa-mir-3929	63.7347	-0.237905	0.405173	-0.58717	0.557089	0.776722
hsa-mir-4419a	199.718	0.193443	0.334704	0.577952	0.563296	0.776722
hsa-mir-5095	52.7523	-0.249771	0.421372	-0.592756	0.553345	0.776722
hsa-mir-1273g	251.136	-0.194378	0.323667	-0.60055	0.54814	0.776722
hsa-mir-548g	35.2762	-0.274093	0.466778	-0.587203	0.557068	0.776722
hsa-mir-320c-1	66.3877	0.230979	0.407122	0.567347	0.570478	0.78193
hsa-mir-8086	484.409	0.188876	0.340089	0.555373	0.57864	0.790065
hsa-mir-15b	446.627	-0.168832	0.317075	-0.532468	0.594402	0.805392
hsa-mir-323b	91.2547	0.203075	0.380571	0.533607	0.593613	0.805392
hsa-mir-100	134072	-0.173161	0.328398	-0.527289	0.597993	0.806707
hsa-mir-5572	64.8198	-0.212902	0.405898	-0.52452	0.599917	0.806707
hsa-mir-16-2	721.655	-0.156778	0.311292	-0.503636	0.614517	0.820126
hsa-mir-889	442.176	-0.160861	0.31808	-0.505725	0.613049	0.820126
hsa-mir-374a	974.813	0.16841	0.339348	0.496275	0.6197	0.823946
hsa-mir-320b-1	119.676	0.178795	0.36734	0.486728	0.626451	0.829814
hsa-mir-181b-1	3291.37	0.136702	0.286605	0.476972	0.633382	0.835876
hsa-mir-20a	17766.7	0.143041	0.302213	0.473313	0.63599	0.836074
hsa-mir-1254-1	53.5816	-0.204882	0.435774	-0.470158	0.638242	0.836074
hsa-mir-196b	562.696	0.149437	0.330942	0.451551	0.651593	0.850424
hsa-mir-26a-2	62.5659	-0.18296	0.409923	-0.446329	0.65536	0.852208
hsa-mir-382	410.697	-0.139285	0.315561	-0.441389	0.658931	0.853725
hsa-mir-183	4370.14	0.126764	0.289763	0.437473	0.661768	0.854283
hsa-mir-15a	83.8941	-0.166605	0.386239	-0.431353	0.666212	0.856903
hsa-mir-106b	2543.06	-0.120293	0.286685	-0.419598	0.674779	0.864789
hsa-mir-550a-1	39.2254	-0.187101	0.45124	-0.414637	0.678408	0.864881
hsa-mir-378d-2	36.1805	0.187849	0.459709	0.408626	0.682814	0.864881
hsa-mir-1268a	73.3404	-0.171833	0.417933	-0.41115	0.680963	0.864881
hsa-mir-7851	111.71	-0.150379	0.370209	-0.4062	0.684596	0.864881
hsa-mir-619	137.091	-0.13356	0.34992	-0.381687	0.702693	0.875285
hsa-mir-3653	113.312	0.138205	0.359738	0.384183	0.700843	0.875285
hsa-mir-4497	665.135	0.130619	0.335658	0.389143	0.69717	0.875285
hsa-mir-6716	47.3928	0.168325	0.43766	0.384602	0.700532	0.875285
hsa-mir-5096	309.65	-0.118039	0.313066	-0.377042	0.706142	0.876505
hsa-let-7a-1	37254.7	0.116991	0.319211	0.3665	0.713992	0.879533
hsa-mir-92a-2	261.359	0.123297	0.335671	0.367315	0.713384	0.879533
hsa-mir-181a-2	8433.24	0.10829	0.300753	0.360062	0.718801	0.879533
hsa-mir-204	89.0568	-0.139437	0.3904	-0.357164	0.720969	0.879533
hsa-mir-138-2	92.0612	0.137104	0.377664	0.363033	0.71658	0.879533
hsa-mir-101-1	13185.7	0.0954737	0.282768	0.33764	0.735635	0.888307
hsa-mir-3663	250.796	-0.128656	0.381095	-0.337595	0.735668	0.888307
hsa-mir-7108	172.381	-0.11451	0.338902	-0.337885	0.73545	0.888307
hsa-mir-103b-1	90.4573	0.125864	0.378765	0.332301	0.739662	0.890101
hsa-mir-135b	31.2651	-0.166695	0.513277	-0.324766	0.745358	0.890145
hsa-mir-432	104.286	0.128638	0.395318	0.325405	0.744874	0.890145
hsa-mir-431	139.376	0.111667	0.346462	0.322307	0.74722	0.890145
hsa-mir-26a-1	31806.3	-0.0893853	0.287983	-0.310384	0.756269	0.897572
hsa-mir-423	15266.7	-0.0891364	0.293101	-0.304115	0.76104	0.897572
hsa-mir-454	294.238	0.0992217	0.324481	0.305786	0.759768	0.897572
hsa-mir-186	4023.64	0.0859811	0.290116	0.296368	0.766949	0.90107
hsa-mir-3912	49.5931	-0.125618	0.427891	-0.293575	0.769082	0.90107
hsa-mir-493	1549.35	-0.0836899	0.290902	-0.287691	0.773583	0.903087
hsa-mir-3074	313.117	-0.0896118	0.314785	-0.284676	0.775892	0.903087
hsa-let-7e	2765.89	0.0677932	0.311921	0.217341	0.827943	0.904368
hsa-mir-25	5501.13	-0.0734758	0.311162	-0.236134	0.813329	0.904368
hsa-mir-28	998.466	-0.0655347	0.291971	-0.224457	0.822402	0.904368
hsa-mir-93	4694.37	-0.0749417	0.287954	-0.260256	0.794667	0.904368
hsa-mir-103a-2	11376.5	0.0660844	0.301764	0.218994	0.826655	0.904368
hsa-mir-34a	1095.9	-0.0804345	0.339481	-0.236933	0.812709	0.904368
hsa-let-7g	27036.7	-0.0863494	0.320804	-0.269166	0.787802	0.904368
hsa-mir-143	32.8055	-0.121431	0.50048	-0.242629	0.808293	0.904368
hsa-mir-134	358.105	-0.0735298	0.316402	-0.232394	0.816232	0.904368
hsa-mir-138-1	85.8959	-0.0828462	0.380378	-0.217799	0.827585	0.904368
hsa-mir-299	89.1132	-0.0944009	0.386269	-0.244391	0.806928	0.904368
hsa-mir-331	242.652	-0.090531	0.363439	-0.249096	0.803287	0.904368
hsa-mir-655	66.5227	0.0975902	0.415815	0.234696	0.814445	0.904368
hsa-mir-151b	30.9648	0.128125	0.537351	0.238438	0.811541	0.904368
hsa-mir-543	853.368	-0.0792808	0.333168	-0.23796	0.811912	0.904368
hsa-mir-1293	175.715	0.0756794	0.334394	0.226318	0.820954	0.904368
hsa-mir-1972-1	36.3384	-0.114839	0.465567	-0.246664	0.805168	0.904368
hsa-mir-4512	51.3218	0.0983472	0.425283	0.231251	0.81712	0.904368
hsa-mir-6130	30.9044	0.122154	0.480355	0.254299	0.799265	0.904368
hsa-mir-1197	31.0284	-0.123133	0.476183	-0.258583	0.795957	0.904368
hsa-mir-96	1375.54	0.0683144	0.328028	0.208258	0.835028	0.909309
hsa-mir-330	470.838	-0.0614859	0.305193	-0.201465	0.840335	0.91229
hsa-mir-127	5296.05	-0.0582642	0.317157	-0.183708	0.854243	0.917609
hsa-mir-185	781.085	0.0598957	0.329077	0.182011	0.855574	0.917609
hsa-mir-485	135.712	0.0642059	0.348982	0.183981	0.854029	0.917609
hsa-mir-466	115.754	0.0656634	0.357471	0.183689	0.854257	0.917609
hsa-let-7f-1	61385.9	0.0484423	0.305944	0.158337	0.874191	0.934753
hsa-mir-4792	229.023	-0.0533422	0.347678	-0.153424	0.878064	0.936074
hsa-mir-101-2	397.643	0.0511073	0.344984	0.148144	0.882229	0.937699
hsa-mir-136	572.148	0.046893	0.331155	0.141604	0.887393	0.940371
hsa-mir-495	1046.08	-0.0472715	0.356732	-0.132513	0.894579	0.945165
hsa-mir-361	1079.41	-0.0382975	0.30483	-0.125636	0.90002	0.948093
hsa-mir-30d	15641.6	-0.0357147	0.30335	-0.117734	0.906278	0.949967
hsa-mir-548d-1	41.6822	0.0536274	0.473506	0.113256	0.909828	0.949967
hsa-mir-1273c	35.504	-0.0528566	0.464168	-0.113874	0.909338	0.949967
hsa-let-7a-2	68.1662	-0.0427606	0.397697	-0.10752	0.914376	0.951917
hsa-mir-502	85.0903	0.0398262	0.385039	0.103434	0.917618	0.952499
hsa-mir-3184	93.9618	-0.0373602	0.375594	-0.0994698	0.920765	0.952979
hsa-mir-126	4375.64	0.0246209	0.308016	0.0799339	0.93629	0.966229
hsa-mir-1180	2130.98	-0.0176906	0.288962	-0.0612211	0.951183	0.978754
hsa-mir-494	477.412	0.0168224	0.325647	0.0516584	0.958801	0.983734
hsa-mir-760	141.363	-0.0160033	0.357919	-0.0447122	0.964337	0.983734
hsa-mir-1273a	262.624	0.0157423	0.327252	0.0481044	0.961633	0.983734
hsa-mir-18a	643.77	0.00893672	0.313017	0.0285503	0.977223	0.985552
hsa-mir-505	199.975	-0.0128444	0.338663	-0.0379266	0.969746	0.985552
hsa-mir-762	34.6122	0.0135179	0.473194	0.0285673	0.97721	0.985552
hsa-mir-935	238.274	0.011066	0.321439	0.0344265	0.972537	0.985552
hsa-mir-584	203.819	-0.00637265	0.330269	-0.0192953	0.984606	0.987387
hsa-mir-4461	36.8885	0.0095627	0.467272	0.020465	0.983672	0.987387
hsa-mir-146b	612.674	-0.00243673	0.314009	-0.00776006	0.993808	0.993808
hsa-mir-19b-2	19.0729	0.514116	0.532332	0.965781	0.334154	NA
hsa-mir-33a	25.2789	-1.29528	0.531249	-2.43819	0.0147611	NA
hsa-mir-95	18.7904	0.848983	0.539828	1.57269	0.11579	NA
hsa-mir-29b-2	23.695	0.143564	0.506262	0.283577	0.776735	NA
hsa-mir-103a-1	22.5782	-0.388339	0.515433	-0.753423	0.451196	NA
hsa-mir-105-1	4.84234	0.128663	0.62342	0.206382	0.836492	NA
hsa-mir-106a	8.99871	0.165897	0.602522	0.275337	0.783057	NA
hsa-mir-196a-1	28.4842	-0.319172	0.526632	-0.606062	0.544473	NA
hsa-mir-198	20.7436	1.2082	0.550964	2.19289	0.0283154	NA
hsa-mir-147a	0.245803	-0.136956	0.273505	-0.500745	0.616551	NA
hsa-mir-181c	23.3717	-0.506734	0.51763	-0.97895	0.327604	NA
hsa-mir-187	2.09176	0.341525	0.57186	0.597218	0.550362	NA
hsa-mir-196a-2	12.7067	-0.290921	0.580042	-0.501552	0.615983	NA
hsa-mir-199a-2	4.52599	-0.0983661	0.621481	-0.158277	0.874239	NA
hsa-mir-199b	11.2134	0.257191	0.584913	0.439708	0.660149	NA
hsa-mir-203a	12.3	-0.46483	0.588647	-0.789658	0.429728	NA
hsa-mir-205	20.4482	0.540526	0.533401	1.01336	0.310889	NA
hsa-mir-211	4.30551	0.588524	0.621761	0.946544	0.343871	NA
hsa-mir-212	28.8756	0.753512	0.487888	1.54444	0.122483	NA
hsa-mir-215	22.1519	-0.629825	0.525787	-1.19787	0.230967	NA
hsa-mir-216a	4.98302	-0.130493	0.623494	-0.209293	0.83422	NA
hsa-mir-217	7.13976	-1.18062	0.621832	-1.89862	0.0576147	NA
hsa-mir-219a-1	17.7476	-1.38416	0.559809	-2.47256	0.0134149	NA
hsa-mir-223	1.46739	0.0177783	0.530704	0.0334994	0.973276	NA
hsa-mir-200b	25.065	0.660686	0.512835	1.2883	0.197641	NA
hsa-mir-1-2	1.83469	0.234123	0.535102	0.43753	0.661727	NA
hsa-mir-122	3.97216	-0.0169381	0.618856	-0.02737	0.978165	NA
hsa-mir-124-1	1.00945	0.252381	0.465288	0.542419	0.58753	NA
hsa-mir-124-3	0.329019	0.181635	0.281835	0.644475	0.519268	NA
hsa-mir-133a-1	0.368704	-0.170192	0.299259	-0.568713	0.569551	NA
hsa-mir-133a-2	0.737408	-0.320403	0.391161	-0.819108	0.412725	NA
hsa-mir-135a-1	1.21124	-0.238346	0.494531	-0.481963	0.629832	NA
hsa-mir-135a-2	0.491605	-0.222281	0.336233	-0.661093	0.508553	NA
hsa-mir-141	1.86976	-0.146688	0.53813	-0.272588	0.78517	NA
hsa-mir-142	5.36962	0.774912	0.623634	1.24257	0.214025	NA
hsa-mir-145	3.68808	0.00774291	0.617149	0.0125463	0.98999	NA
hsa-mir-153-1	2.96719	0.880936	0.581795	1.51417	0.129983	NA
hsa-mir-153-2	2.44025	-0.686061	0.576526	-1.18999	0.23405	NA
hsa-mir-9-3	0.33504	-0.176142	0.306474	-0.574737	0.565469	NA
hsa-mir-184	2.38929	-0.608849	0.575628	-1.05771	0.290186	NA
hsa-mir-190a	18.2009	-0.187475	0.539548	-0.347466	0.728241	NA
hsa-mir-195	3.57814	-0.490152	0.608428	-0.805605	0.420471	NA
hsa-mir-200c	24.0779	0.304652	0.513337	0.593473	0.552865	NA
hsa-mir-30c-1	24.4679	-0.656847	0.512538	-1.28156	0.199997	NA
hsa-mir-200a	23.6622	0.765119	0.546989	1.39878	0.161878	NA
hsa-mir-219a-2	6.66283	-0.460267	0.621146	-0.740996	0.458696	NA
hsa-mir-34c	28.4657	-0.585802	0.510425	-1.14768	0.251103	NA
hsa-mir-363	30.1899	0.319778	0.489577	0.653172	0.513645	NA
hsa-mir-302b	1.29494	-0.187996	0.478251	-0.393091	0.694252	NA
hsa-mir-302c	0.122901	-0.102295	0.252046	-0.405858	0.684847	NA
hsa-mir-373	0.245803	-0.136956	0.273505	-0.500745	0.616551	NA
hsa-mir-375	7.24752	-0.0927059	0.618189	-0.149964	0.880793	NA
hsa-mir-383	21.151	-0.675512	0.546431	-1.23623	0.216375	NA
hsa-mir-326	8.24835	0.744485	0.61015	1.22017	0.222402	NA
hsa-mir-133b	0.763648	0.44936	0.412138	1.09031	0.275575	NA
hsa-mir-325	2.11508	-0.0331913	0.563779	-0.058873	0.953053	NA
hsa-mir-346	3.90532	-0.151983	0.610035	-0.249139	0.803254	NA
hsa-mir-422a	1.76877	-0.103247	0.554315	-0.186261	0.85224	NA
hsa-mir-448	1.13235	0.174701	0.480701	0.36343	0.716284	NA
hsa-mir-429	13.662	1.0817	0.575278	1.88031	0.0600653	NA
hsa-mir-449a	13.5085	0.582013	0.575223	1.01181	0.311631	NA
hsa-mir-451a	0.670079	-0.335166	0.401774	-0.834214	0.40416	NA
hsa-mir-483	2.31735	-0.648718	0.572118	-1.13389	0.256841	NA
hsa-mir-489	0.122901	-0.102295	0.252046	-0.405858	0.684847	NA
hsa-mir-490	1.42771	0.392687	0.524978	0.748006	0.454456	NA
hsa-mir-491	9.23339	0.306339	0.603173	0.50788	0.611538	NA
hsa-mir-511	3.37495	0.135163	0.607903	0.222343	0.824047	NA
hsa-mir-492	3.96012	0.438213	0.619357	0.707529	0.479238	NA
hsa-mir-496	5.47583	-0.708512	0.623689	-1.136	0.255956	NA
hsa-mir-497	1.74112	-0.360767	0.535325	-0.673922	0.500361	NA
hsa-mir-512-1	0.33504	-0.176142	0.306474	-0.574737	0.565469	NA
hsa-mir-498	1.53332	0.424398	0.531322	0.798758	0.424431	NA
hsa-mir-520e	0.491605	-0.222281	0.336233	-0.661093	0.508553	NA
hsa-mir-515-1	1.66749	0.549312	0.532404	1.03176	0.302186	NA
hsa-mir-519e	0.915882	-0.446184	0.447669	-0.996683	0.318919	NA
hsa-mir-520f	1.55061	0.310646	0.537866	0.577554	0.563565	NA
hsa-mir-519c	0.329019	0.181635	0.281835	0.644475	0.519268	NA
hsa-mir-520a	2.32028	0.307181	0.584327	0.5257	0.599096	NA
hsa-mir-526b	0.786959	-0.0571812	0.435372	-0.131339	0.895507	NA
hsa-mir-525	0.245803	-0.136956	0.273505	-0.500745	0.616551	NA
hsa-mir-518b	2.00161	0.51315	0.550054	0.932909	0.350867	NA
hsa-mir-518c	0.786959	-0.0571812	0.435372	-0.131339	0.895507	NA
hsa-mir-524	1.96453	-0.225634	0.551003	-0.409497	0.682175	NA
hsa-mir-517a	1.23888	0.0452932	0.496655	0.0911965	0.927336	NA
hsa-mir-521-2	0.658037	0.348561	0.374325	0.931173	0.351764	NA
hsa-mir-520d	0.424277	-0.187788	0.313205	-0.599569	0.548794	NA
hsa-mir-520g	2.3263	0.0204511	0.583052	0.0350759	0.972019	NA
hsa-mir-516b-2	0.614506	-0.272356	0.366219	-0.743697	0.45706	NA
hsa-mir-526a-2	13.9386	0.936013	0.580068	1.61363	0.106609	NA
hsa-mir-518e	1.03878	-0.497908	0.465384	-1.06989	0.284671	NA
hsa-mir-521-1	5.35927	0.51146	0.623633	0.82013	0.412142	NA
hsa-mir-522	2.97398	-0.0261239	0.602732	-0.0433424	0.965429	NA
hsa-mir-519a-1	0.858907	0.00494305	0.419586	0.0117808	0.990601	NA
hsa-mir-499a	13.0112	0.144599	0.57463	0.251638	0.801321	NA
hsa-mir-450a-2	22.034	-0.0950157	0.515743	-0.184231	0.853832	NA
hsa-mir-513a-1	4.34612	0.219254	0.621985	0.352507	0.724458	NA
hsa-mir-506	5.6699	-0.19273	0.623632	-0.309044	0.757288	NA
hsa-mir-507	0.636415	-0.271021	0.36612	-0.740253	0.459147	NA
hsa-mir-508	2.76184	0.0483377	0.59818	0.080808	0.935595	NA
hsa-mir-509-1	6.4033	0.491886	0.620045	0.793307	0.427599	NA
hsa-mir-514a-1	26.87	0.743127	0.494733	1.50208	0.133077	NA
hsa-mir-544a	2.62305	-0.170828	0.59256	-0.288288	0.773127	NA
hsa-mir-545	6.39633	-0.835878	0.623044	-1.3416	0.179724	NA
hsa-mir-553	1.96453	-0.225634	0.551003	-0.409497	0.682175	NA
hsa-mir-554	1.45704	-0.344031	0.521318	-0.659926	0.509301	NA
hsa-mir-555	0.43463	0.231095	0.312928	0.738491	0.460216	NA
hsa-mir-556	16.9819	-0.556783	0.553618	-1.00572	0.314552	NA
hsa-mir-558	24.726	-0.952052	0.511097	-1.86276	0.0624957	NA
hsa-mir-559	0.245803	-0.136956	0.273505	-0.500745	0.616551	NA
hsa-mir-561	24.4971	-0.285571	0.504862	-0.565643	0.571636	NA
hsa-mir-562	2.92443	-0.267785	0.602799	-0.444235	0.656873	NA
hsa-mir-567	12.5075	0.446815	0.578654	0.772163	0.440018	NA
hsa-mir-551b	2.37292	-0.667903	0.576072	-1.15941	0.246289	NA
hsa-mir-569	0.909861	-0.117449	0.456015	-0.257555	0.79675	NA
hsa-mir-571	2.68296	0.394056	0.594769	0.662536	0.507628	NA
hsa-mir-572	2.24833	0.240596	0.577754	0.416434	0.677093	NA
hsa-mir-577	2.90637	0.470495	0.597512	0.787424	0.431034	NA
hsa-mir-578	1.00945	0.252381	0.465288	0.542419	0.58753	NA
hsa-mir-579	16.2909	-0.639232	0.558175	-1.14522	0.252119	NA
hsa-mir-580	4.52508	-0.00218414	0.622134	-0.00351073	0.997199	NA
hsa-mir-581	6.48175	0.188193	0.622543	0.302298	0.762425	NA
hsa-mir-585	15.0379	0.0770387	0.568296	0.135561	0.892168	NA
hsa-mir-586	1.65189	-0.33945	0.533055	-0.636801	0.524255	NA
hsa-mir-587	1.60156	0.142864	0.508108	0.281169	0.778581	NA
hsa-mir-548b	5.22911	-0.555869	0.623408	-0.891662	0.372574	NA
hsa-mir-588	0.792981	-0.392055	0.426805	-0.91858	0.358315	NA
hsa-mir-550a-2	1.3221	0.323213	0.499893	0.646564	0.517914	NA
hsa-mir-591	0.33504	-0.176142	0.306474	-0.574737	0.565469	NA
hsa-mir-595	2.68296	0.394056	0.594769	0.662536	0.507628	NA
hsa-mir-597	4.68285	-0.526497	0.622411	-0.845899	0.397609	NA
hsa-mir-599	1.7351	-0.0757006	0.543868	-0.139189	0.889301	NA
hsa-mir-601	2.75582	0.305513	0.596867	0.51186	0.608749	NA
hsa-mir-602	3.06371	-0.256228	0.603848	-0.424325	0.671329	NA
hsa-mir-604	2.21636	-0.60585	0.567611	-1.06737	0.285806	NA
hsa-mir-605	3.47069	-0.297608	0.604373	-0.492425	0.622419	NA
hsa-mir-606	2.03186	-0.269465	0.561004	-0.480326	0.630996	NA
hsa-mir-608	1.122	-0.208322	0.486517	-0.428191	0.668512	NA
hsa-mir-609	4.01618	0.227168	0.618928	0.367034	0.713594	NA
hsa-mir-610	2.72433	-0.713786	0.587471	-1.21501	0.22436	NA
hsa-mir-611	0.780938	0.27383	0.412453	0.663906	0.50675	NA
hsa-mir-612	1.34449	0.0813394	0.520029	0.156413	0.875707	NA
hsa-mir-613	1.96795	0.59585	0.557643	1.06852	0.285288	NA
hsa-mir-614	1.18793	0.169276	0.482446	0.350869	0.725687	NA
hsa-mir-548c	5.0619	-0.384557	0.623655	-0.616618	0.537487	NA
hsa-mir-617	0.90384	0.194284	0.433112	0.448576	0.653737	NA
hsa-mir-618	3.30733	0.661152	0.610004	1.08385	0.278432	NA
hsa-mir-620	9.75433	-0.0919725	0.601538	-0.152895	0.878481	NA
hsa-mir-621	12.3292	0.0358823	0.582152	0.0616374	0.950852	NA
hsa-mir-622	13.073	-1.16157	0.591256	-1.96458	0.0494627	NA
hsa-mir-627	4.60829	0.175756	0.622821	0.282194	0.777795	NA
hsa-mir-628	29.8673	-0.451813	0.486945	-0.927851	0.353485	NA
hsa-mir-629	20.9793	0.696167	0.520726	1.33692	0.18125	NA
hsa-mir-33b	27.804	-1.55298	0.522414	-2.9727	0.00295193	NA
hsa-mir-632	1.69682	-0.146733	0.539493	-0.271983	0.785635	NA
hsa-mir-635	1.86836	0.231269	0.558673	0.413961	0.678903	NA
hsa-mir-639	4.69011	0.658198	0.621943	1.05829	0.289921	NA
hsa-mir-640	3.21285	0.247827	0.609412	0.406666	0.684254	NA
hsa-mir-642a	2.45012	-0.151553	0.579031	-0.261735	0.793525	NA
hsa-mir-643	5.95447	-0.364921	0.622433	-0.586281	0.557686	NA
hsa-mir-644a	2.66225	-0.218469	0.586137	-0.372726	0.709352	NA
hsa-mir-645	3.55251	0.169052	0.5895	0.286773	0.774286	NA
hsa-mir-646	2.09176	0.341525	0.57186	0.597218	0.550362	NA
hsa-mir-647	1.96886	0.408402	0.561926	0.72679	0.467355	NA
hsa-mir-649	2.39222	0.348351	0.577147	0.603574	0.546127	NA
hsa-mir-661	2.09176	0.341525	0.57186	0.597218	0.550362	NA
hsa-mir-548d-2	1.23888	0.0452932	0.496655	0.0911965	0.927336	NA
hsa-mir-663a	28.0729	0.298716	0.494804	0.603706	0.546039	NA
hsa-mir-449b	1.89167	-0.157126	0.562447	-0.279361	0.779968	NA
hsa-mir-653	6.60557	0.0737698	0.619683	0.119044	0.90524	NA
hsa-mir-657	12.4203	0.959869	0.579593	1.65611	0.0976997	NA
hsa-mir-1264	2.6899	-0.000807136	0.586558	-0.00137605	0.998902	NA
hsa-mir-668	4.79279	-0.0660773	0.623474	-0.105982	0.915596	NA
hsa-mir-767	10.1947	0.617211	0.602183	1.02495	0.305384	NA
hsa-mir-1224	5.45251	-0.467984	0.623612	-0.75044	0.45299	NA
hsa-mir-1468	13.0983	0.562449	0.573512	0.980711	0.326735	NA
hsa-mir-449c	29.8567	0.293742	0.481032	0.610649	0.541432	NA
hsa-mir-766	17.1326	-0.0537007	0.55891	-0.0960811	0.923456	NA
hsa-mir-320b-2	11.5812	0.243465	0.583559	0.417208	0.676526	NA
hsa-mir-802	1.9184	0.221692	0.525737	0.421679	0.673259	NA
hsa-mir-1298	8.72572	-1.43319	0.616928	-2.3231	0.0201736	NA
hsa-mir-2113	0.574821	0.0412225	0.371372	0.111001	0.911616	NA
hsa-mir-761	12.4402	0.472952	0.576881	0.819843	0.412306	NA
hsa-mir-764	2.0595	-0.026019	0.555638	-0.0468273	0.962651	NA
hsa-mir-759	2.35996	-0.00334887	0.583746	-0.00573686	0.995423	NA
hsa-mir-765	2.7342	-0.182215	0.594012	-0.306753	0.759031	NA
hsa-mir-770	14.1051	0.064021	0.567378	0.112837	0.91016	NA
hsa-mir-298	0.759317	-0.364127	0.414724	-0.878	0.379944	NA
hsa-mir-891a	4.0628	-0.329122	0.619723	-0.531079	0.595364	NA
hsa-mir-892a	2.8179	-0.172695	0.598769	-0.288416	0.773028	NA
hsa-mir-874	23.0783	-0.837389	0.522033	-1.60409	0.108694	NA
hsa-mir-890	0.999098	-0.151647	0.469393	-0.32307	0.746642	NA
hsa-mir-888	1.39573	-0.593289	0.492658	-1.20426	0.228488	NA
hsa-mir-892b	1.75239	-0.152384	0.539375	-0.282521	0.777544	NA
hsa-mir-541	11.6001	-0.158757	0.583702	-0.271983	0.785635	NA
hsa-mir-875	0.368704	-0.170192	0.299259	-0.568713	0.569551	NA
hsa-mir-876	0.122901	-0.102295	0.252046	-0.405858	0.684847	NA
hsa-mir-708	21.4996	-0.292907	0.524763	-0.55817	0.576728	NA
hsa-mir-147b	8.63821	-0.451045	0.61254	-0.736352	0.461517	NA
hsa-mir-190b	4.19297	0.959799	0.619101	1.55031	0.121067	NA
hsa-mir-887	23.4218	-0.618339	0.527971	-1.17116	0.241534	NA
hsa-mir-665	15.5303	-0.232199	0.559546	-0.414977	0.678159	NA
hsa-mir-873	2.26037	-0.302968	0.580154	-0.52222	0.601517	NA
hsa-mir-920	2.22671	-0.283938	0.578672	-0.490671	0.623659	NA
hsa-mir-924	0.975787	0.296703	0.457365	0.648722	0.516518	NA
hsa-mir-934	5.94353	0.833877	0.62369	1.337	0.181221	NA
hsa-mir-936	2.07447	0.44381	0.568464	0.780718	0.434968	NA
hsa-mir-937	30.5763	0.286659	0.479197	0.598208	0.549701	NA
hsa-mir-938	2.00855	0.0787057	0.570093	0.138058	0.890195	NA
hsa-mir-939	7.10753	0.138408	0.619607	0.22338	0.823239	NA
hsa-mir-940	22.6804	0.128641	0.517255	0.2487	0.803593	NA
hsa-mir-944	1.99217	0.0163908	0.55621	0.0294688	0.976491	NA
hsa-mir-297	2.46557	0.0243543	0.574271	0.0424091	0.966173	NA
hsa-mir-1178	0.876197	-0.0912695	0.447712	-0.203857	0.838465	NA
hsa-mir-1181	4.48106	-0.231602	0.622546	-0.372024	0.709875	NA
hsa-mir-1183	3.29916	-0.63411	0.607838	-1.04322	0.296846	NA
hsa-mir-1227	8.03853	0.485268	0.611364	0.793747	0.427343	NA
hsa-mir-1228	2.91316	-0.430176	0.592893	-0.725555	0.468112	NA
hsa-mir-1229	13.8573	0.602725	0.574752	1.04867	0.294331	NA
hsa-mir-1231	1.9982	-0.250106	0.558226	-0.448038	0.654126	NA
hsa-mir-1233-1	17.5943	0.487078	0.540473	0.901207	0.367478	NA
hsa-mir-1234	10.1814	0.00387931	0.597948	0.00648771	0.994824	NA
hsa-mir-1236	1.04914	-0.0945645	0.450805	-0.209768	0.833849	NA
hsa-mir-1237	19.7952	0.203625	0.539276	0.37759	0.705735	NA
hsa-mir-1238	4.97651	0.224102	0.623569	0.359387	0.719306	NA
hsa-mir-1200	1.00945	0.252381	0.465288	0.542419	0.58753	NA
hsa-mir-1202	4.64534	-1.21354	0.61816	-1.96315	0.049629	NA
hsa-mir-1203	0.792981	-0.392055	0.426805	-0.91858	0.358315	NA
hsa-mir-663b	6.16352	0.388973	0.621534	0.625827	0.531428	NA
hsa-mir-1204	2.14782	0.0781203	0.571457	0.136704	0.891265	NA
hsa-mir-1207	1.9982	-0.250106	0.558226	-0.448038	0.654126	NA
hsa-mir-1208	5.89148	0.0537835	0.622162	0.0864461	0.931112	NA
hsa-mir-548e	21.2559	-0.341386	0.529228	-0.645064	0.518886	NA
hsa-mir-548j	6.19594	-0.827069	0.62269	-1.32822	0.184106	NA
hsa-mir-1285-2	19.0348	0.173981	0.53346	0.326137	0.744321	NA
hsa-mir-1286	0.915882	-0.446184	0.447669	-0.996683	0.318919	NA
hsa-mir-1287	7.18613	0.206153	0.623162	0.330818	0.740782	NA
hsa-mir-1289-1	4.57463	0.197359	0.623059	0.316759	0.751427	NA
hsa-mir-1290	4.23015	-0.0513849	0.615183	-0.0835278	0.933432	NA
hsa-mir-1294	3.75632	-0.124831	0.608424	-0.205171	0.837438	NA
hsa-mir-1297	9.47533	1.33672	0.607371	2.20083	0.0277481	NA
hsa-mir-1299	4.19004	0.0978181	0.61954	0.157888	0.874545	NA
hsa-mir-1302-1	6.02642	-0.32955	0.622729	-0.529203	0.596665	NA
hsa-mir-1302-3	0.580842	-0.295841	0.381807	-0.774844	0.438432	NA
hsa-mir-1302-4	4.10172	0.0166723	0.616808	0.0270299	0.978436	NA
hsa-mir-1302-5	4.97651	0.224102	0.623569	0.359387	0.719306	NA
hsa-mir-548f-2	10.3413	-0.824247	0.609453	-1.35244	0.176235	NA
hsa-mir-548f-4	1.09267	0.620625	0.465554	1.33309	0.182503	NA
hsa-mir-1244-1	10.589	0.131759	0.590193	0.223248	0.823342	NA
hsa-mir-1245a	9.9004	-0.568526	0.60018	-0.947259	0.343507	NA
hsa-mir-1249	12.9088	-0.784468	0.585855	-1.33901	0.180566	NA
hsa-mir-1253	2.79026	-0.390575	0.589202	-0.662887	0.507403	NA
hsa-mir-1255a	13.9055	-0.185547	0.566622	-0.327462	0.743319	NA
hsa-mir-1256	2.77822	0.102136	0.600382	0.170118	0.864917	NA
hsa-mir-1257	2.87439	-0.281688	0.591933	-0.475878	0.634161	NA
hsa-mir-1258	5.9455	1.05966	0.623665	1.69909	0.0893026	NA
hsa-mir-1260a	24.4811	0.0913199	0.518221	0.176218	0.860123	NA
hsa-mir-1261	3.74365	0.00340819	0.616801	0.0055256	0.995591	NA
hsa-mir-1262	8.56471	0.2573	0.612989	0.419746	0.674671	NA
hsa-mir-548n	8.46358	-0.000475809	0.607679	-0.000782994	0.999375	NA
hsa-mir-1266	2.41987	0.649246	0.584015	1.11169	0.26627	NA
hsa-mir-1267	3.87691	0.23212	0.619056	0.374958	0.707691	NA
hsa-mir-1269a	1.62396	-0.0558918	0.523492	-0.106767	0.914974	NA
hsa-mir-1270-1	1.90804	-0.0896084	0.549604	-0.163042	0.870486	NA
hsa-mir-1272	2.83519	-0.241616	0.599921	-0.402746	0.687135	NA
hsa-mir-548h-3	1.2449	-0.261843	0.500821	-0.522828	0.601094	NA
hsa-mir-1276	24.8962	-0.768425	0.51026	-1.50595	0.132081	NA
hsa-mir-302e	0.759317	-0.364127	0.414724	-0.878	0.379944	NA
hsa-mir-302f	0.33504	-0.176142	0.306474	-0.574737	0.565469	NA
hsa-mir-548p	7.02985	-0.023736	0.617213	-0.0384568	0.969323	NA
hsa-mir-548i-1	0.981808	-0.0586805	0.460342	-0.127471	0.898567	NA
hsa-mir-1281	2.65532	0.155918	0.596647	0.261323	0.793843	NA
hsa-mir-1282	1.14964	0.0701586	0.465753	0.150635	0.880264	NA
hsa-mir-1284	3.00765	-0.0467801	0.604949	-0.077329	0.938362	NA
hsa-mir-1288	4.75542	-0.195382	0.619306	-0.315485	0.752394	NA
hsa-mir-1252	7.32136	-0.399225	0.618648	-0.645319	0.518721	NA
hsa-mir-1255b-1	1.01547	-0.0856976	0.468201	-0.183036	0.85477	NA
hsa-mir-1255b-2	1.19395	-0.148853	0.485594	-0.306539	0.759194	NA
hsa-mir-1306	26.0761	-0.321773	0.497081	-0.647325	0.517422	NA
hsa-mir-513c	4.23064	-0.216518	0.618828	-0.349884	0.726425	NA
hsa-mir-1321	0.769669	0.0434329	0.426183	0.101911	0.918827	NA
hsa-mir-1324	1.75239	-0.152384	0.539375	-0.282521	0.777544	NA
hsa-mir-1469	0.547178	-0.274483	0.37061	-0.740627	0.45892	NA
hsa-mir-1538	2.33372	-0.579766	0.569011	-1.0189	0.30825	NA
hsa-mir-320d-2	12.0809	0.767088	0.579226	1.32433	0.185393	NA
hsa-mir-1827	3.36508	-0.346188	0.610419	-0.567131	0.570625	NA
hsa-mir-1908	21.5807	-0.0247447	0.518556	-0.0477185	0.961941	NA
hsa-mir-1909	3.09086	0.168596	0.605454	0.278462	0.780658	NA
hsa-mir-1910	12.7366	0.0361788	0.58339	0.0620147	0.950551	NA
hsa-mir-1911	2.63894	0.0986741	0.593549	0.166244	0.867965	NA
hsa-mir-1912	0.457941	-0.237702	0.348819	-0.681447	0.495589	NA
hsa-mir-1915	7.32661	-0.138326	0.61599	-0.224559	0.822322	NA
hsa-mir-1973	7.2389	0.680658	0.617344	1.10256	0.270219	NA
hsa-mir-1976	3.25253	-0.0185209	0.607587	-0.0304828	0.975682	NA
hsa-mir-2054	14.4911	-0.0202579	0.567776	-0.0356794	0.971538	NA
hsa-mir-2110	19.0867	-0.19805	0.566291	-0.349731	0.72654	NA
hsa-mir-2116	5.31728	0.266418	0.623379	0.427378	0.669104	NA
hsa-mir-2117	3.11326	-0.0230071	0.608085	-0.0378353	0.969819	NA
hsa-mir-548q	4.57463	0.197359	0.623059	0.316759	0.751427	NA
hsa-mir-2276	3.63342	-0.0893904	0.606758	-0.147325	0.882876	NA
hsa-mir-2277	18.3337	-0.436261	0.55307	-0.7888	0.430229	NA
hsa-mir-2278	5.33997	-0.209966	0.623588	-0.336706	0.736338	NA
hsa-mir-2681	1.98432	0.574478	0.529538	1.08487	0.277981	NA
hsa-mir-711	11.625	-0.195388	0.597666	-0.326919	0.743729	NA
hsa-mir-718	2.09779	0.0482055	0.573901	0.0839963	0.933059	NA
hsa-mir-2861	1.76877	-0.103247	0.554315	-0.186261	0.85224	NA
hsa-mir-3116-1	1.03878	-0.497908	0.465384	-1.06989	0.284671	NA
hsa-mir-3118-1	12.4674	-0.457546	0.578969	-0.790278	0.429365	NA
hsa-mir-3121	0.574821	0.0412225	0.371372	0.111001	0.911616	NA
hsa-mir-3124	1.41644	0.134072	0.50641	0.26475	0.791202	NA
hsa-mir-548s	3.36941	0.169811	0.610778	0.278025	0.780993	NA
hsa-mir-3125	8.34191	1.1165	0.610763	1.82804	0.067544	NA
hsa-mir-3127	2.88475	-0.000198169	0.601892	-0.000329243	0.999737	NA
hsa-mir-3128	6.60095	0.0169058	0.62213	0.0271741	0.978321	NA
hsa-mir-3129	4.89329	0.0523816	0.62356	0.084004	0.933053	NA
hsa-mir-3130-1	5.16149	-0.171842	0.623686	-0.275526	0.782912	NA
hsa-mir-3132	0.45192	0.110996	0.338608	0.327802	0.743062	NA
hsa-mir-3133	8.31612	-0.775088	0.613718	-1.26294	0.206611	NA
hsa-mir-378b	1.56265	-0.312819	0.528136	-0.592307	0.553645	NA
hsa-mir-3134	3.39875	-0.359826	0.610423	-0.58947	0.555546	NA
hsa-mir-3135a	27.9875	-0.699613	0.494695	-1.41423	0.157294	NA
hsa-mir-3136	4.88294	-0.177956	0.623	-0.285644	0.775151	NA
hsa-mir-544b	2.23104	0.336043	0.578557	0.58083	0.561355	NA
hsa-mir-3137	1.2449	-0.261843	0.500821	-0.522828	0.601094	NA
hsa-mir-3138	2.8809	-0.757583	0.59082	-1.28226	0.199753	NA
hsa-mir-3139	1.89167	-0.157126	0.562447	-0.279361	0.779968	NA
hsa-mir-3140	10.8215	0.760607	0.594786	1.27879	0.20097	NA
hsa-mir-548t	8.61687	-0.103385	0.620967	-0.166491	0.867771	NA
hsa-mir-3141	11.3261	0.325682	0.596154	0.546306	0.584856	NA
hsa-mir-3142	3.32462	0.551038	0.607932	0.906414	0.364717	NA
hsa-mir-3146	11.4246	0.279392	0.584541	0.477967	0.632673	NA
hsa-mir-548v	1.26127	-0.195172	0.497056	-0.392656	0.694574	NA
hsa-mir-3148	1.27856	-0.275724	0.500488	-0.55091	0.581695	NA
hsa-mir-3149	23.3564	-0.146457	0.509497	-0.287454	0.773765	NA
hsa-mir-3150a	9.95595	0.759243	0.604838	1.25528	0.209376	NA
hsa-mir-3151	1.01547	-0.0856976	0.468201	-0.183036	0.85477	NA
hsa-mir-3153	1.85198	0.163094	0.554547	0.294103	0.768679	NA
hsa-mir-3154	1.77912	0.265067	0.552466	0.479789	0.631377	NA
hsa-mir-3155a	7.93971	-0.075084	0.61115	-0.122857	0.90222	NA
hsa-mir-3156-1	0.670079	-0.335166	0.401774	-0.834214	0.40416	NA
hsa-mir-3157	2.26639	-0.568289	0.570638	-0.995882	0.319307	NA
hsa-mir-3160-1	4.81811	0.49617	0.622181	0.797468	0.425179	NA
hsa-mir-3163	0.580842	-0.295841	0.381807	-0.774844	0.438432	NA
hsa-mir-3165	0.368704	-0.170192	0.299259	-0.568713	0.569551	NA
hsa-mir-1260b	19.8956	0.815045	0.525826	1.55003	0.121134	NA
hsa-mir-3168	4.84928	-0.162387	0.622522	-0.260853	0.794206	NA
hsa-mir-3169	2.3263	0.0204511	0.583052	0.0350759	0.972019	NA
hsa-mir-3171	1.55061	0.310646	0.537866	0.577554	0.563565	NA
hsa-mir-3173	9.07823	0.160438	0.607096	0.26427	0.791572	NA
hsa-mir-3118-4	0.876197	-0.0912695	0.447712	-0.203857	0.838465	NA
hsa-mir-3174	3.19739	0.0609118	0.597884	0.101879	0.918853	NA
hsa-mir-3175	15.9406	0.745243	0.551541	1.3512	0.176631	NA
hsa-mir-3177	28.8505	-0.441599	0.488684	-0.90365	0.366181	NA
hsa-mir-3178	5.07008	0.658931	0.62366	1.05656	0.290714	NA
hsa-mir-3180-1	1.62396	-0.0558918	0.523492	-0.106767	0.914974	NA
hsa-mir-548w	2.41694	-0.357925	0.583226	-0.613699	0.539414	NA
hsa-mir-3181	1.4907	-0.361046	0.523629	-0.689506	0.490505	NA
hsa-mir-3183	1.50106	-0.0058242	0.514799	-0.0113136	0.990973	NA
hsa-mir-3065	1.86234	0.577532	0.556308	1.03815	0.2992	NA
hsa-mir-3187	20.6089	-0.459637	0.525392	-0.874846	0.381658	NA
hsa-mir-3188	8.81204	0.961377	0.606389	1.58541	0.112873	NA
hsa-mir-3190	1.64125	-0.11995	0.509882	-0.23525	0.814014	NA
hsa-mir-3192	2.88475	-0.000198169	0.601892	-0.000329243	0.999737	NA
hsa-mir-3194	0.763648	0.44936	0.412138	1.09031	0.275575	NA
hsa-mir-3196	13.6034	-0.285971	0.573157	-0.49894	0.617822	NA
hsa-mir-3118-5	1.4501	0.10583	0.512641	0.20644	0.836447	NA
hsa-mir-548x	1.64587	-0.0464168	0.54425	-0.0852859	0.932034	NA
hsa-mir-3198-1	1.3678	-0.312643	0.513045	-0.609388	0.542267	NA
hsa-mir-3199-1	3.39224	0.0658084	0.608414	0.108164	0.913866	NA
hsa-mir-3200	28.7445	-0.117016	0.496323	-0.235765	0.813615	NA
hsa-mir-3201	2.61101	0.304731	0.576796	0.528316	0.59728	NA
hsa-mir-514b	2.78347	0.539142	0.594456	0.90695	0.364433	NA
hsa-mir-4295	0.753295	-0.027384	0.404147	-0.0677577	0.945979	NA
hsa-mir-4296	2.20942	-0.192959	0.565861	-0.341001	0.733103	NA
hsa-mir-4294	0.122901	-0.102295	0.252046	-0.405858	0.684847	NA
hsa-mir-4299	1.67953	-0.0728061	0.549185	-0.132571	0.894533	NA
hsa-mir-4298	0.803333	0.0128098	0.414598	0.0308969	0.975352	NA
hsa-mir-4300	0.457941	-0.237702	0.348819	-0.681447	0.495589	NA
hsa-mir-4303	0.557531	0.150725	0.36291	0.415323	0.677906	NA
hsa-mir-4305	0.909861	-0.117449	0.456015	-0.257555	0.79675	NA
hsa-mir-4306	0.949546	-0.453906	0.449665	-1.00943	0.312768	NA
hsa-mir-4309	1.83469	0.234123	0.535102	0.43753	0.661727	NA
hsa-mir-4307	1.95298	0.0758149	0.547034	0.138593	0.889772	NA
hsa-mir-4308	1.3221	0.323213	0.499893	0.646564	0.517914	NA
hsa-mir-4312	1.90294	0.045152	0.55148	0.0818743	0.934747	NA
hsa-mir-4313	2.8179	-0.172695	0.598769	-0.288416	0.773028	NA
hsa-mir-4315-1	1.27856	-0.275724	0.500488	-0.55091	0.581695	NA
hsa-mir-4314	1.81278	0.213629	0.538714	0.396554	0.691697	NA
hsa-mir-4318	0.33504	-0.176142	0.306474	-0.574737	0.565469	NA
hsa-mir-4320	1.73048	-0.162377	0.537028	-0.302362	0.762376	NA
hsa-mir-4324	1.08834	-0.180612	0.475738	-0.379646	0.704208	NA
hsa-mir-4256	1.01547	-0.0856976	0.468201	-0.183036	0.85477	NA
hsa-mir-4257	2.14272	0.195357	0.559473	0.34918	0.726954	NA
hsa-mir-4258	2.36598	-0.256459	0.573709	-0.447019	0.654862	NA
hsa-mir-4251	0.329019	0.181635	0.281835	0.644475	0.519268	NA
hsa-mir-4254	2.4268	0.183532	0.587258	0.312524	0.754642	NA
hsa-mir-4255	0.786959	-0.0571812	0.435372	-0.131339	0.895507	NA
hsa-mir-4252	0.646768	0.108653	0.381171	0.285049	0.775606	NA
hsa-mir-4325	2.30992	-0.0348478	0.582181	-0.0598574	0.952269	NA
hsa-mir-4327	2.00253	0.374837	0.566604	0.66155	0.50826	NA
hsa-mir-4261	1.36178	-0.0120903	0.508963	-0.0237547	0.981048	NA
hsa-mir-4265	2.78949	0.277788	0.598213	0.464363	0.642388	NA
hsa-mir-4269	2.21467	0.275981	0.57887	0.476759	0.633534	NA
hsa-mir-4264	12.5499	-1.25004	0.589656	-2.11995	0.0340101	NA
hsa-mir-4270	1.3272	0.170988	0.500208	0.341834	0.732476	NA
hsa-mir-4271	0.33504	-0.176142	0.306474	-0.574737	0.565469	NA
hsa-mir-4272	0.759317	-0.364127	0.414724	-0.878	0.379944	NA
hsa-mir-4273	2.2034	0.0753372	0.577077	0.13055	0.896132	NA
hsa-mir-4281	4.58759	-0.302423	0.622288	-0.485985	0.626978	NA
hsa-mir-4277	11.7392	0.376838	0.608854	0.61893	0.535962	NA
hsa-mir-4279	0.803333	0.0128098	0.414598	0.0308969	0.975352	NA
hsa-mir-4282	1.69682	-0.146733	0.539493	-0.271983	0.785635	NA
hsa-mir-4286	10.168	-0.0804919	0.605838	-0.13286	0.894304	NA
hsa-mir-4288	15.9197	0.8725	0.561612	1.55356	0.120288	NA
hsa-mir-4289	0.786959	-0.0571812	0.435372	-0.131339	0.895507	NA
hsa-mir-4290	0.909861	-0.117449	0.456015	-0.257555	0.79675	NA
hsa-mir-4291	0.680432	0.075672	0.391387	0.193343	0.84669	NA
hsa-mir-4329	2.76618	0.658542	0.596889	1.10329	0.269901	NA
hsa-mir-4330	29.9633	-0.105607	0.488264	-0.216291	0.828761	NA
hsa-mir-500b	4.84283	-0.0397757	0.623041	-0.0638412	0.949097	NA
hsa-mir-3605	7.54692	0.6404	0.613851	1.04325	0.296832	NA
hsa-mir-3609	11.1099	1.05181	0.591583	1.77796	0.0754102	NA
hsa-mir-3610	0.122901	-0.102295	0.252046	-0.405858	0.684847	NA
hsa-mir-3611	10.2706	-0.00961742	0.598259	-0.0160757	0.987174	NA
hsa-mir-3614	16.629	-0.16691	0.550991	-0.302928	0.761945	NA
hsa-mir-3618	1.55061	0.310646	0.537866	0.577554	0.563565	NA
hsa-mir-3619	3.07064	-0.600068	0.598594	-1.00246	0.31612	NA
hsa-mir-23c	1.66316	-0.125582	0.536514	-0.23407	0.814931	NA
hsa-mir-3621	0.329019	0.181635	0.281835	0.644475	0.519268	NA
hsa-mir-3646	2.27164	-0.0991773	0.570173	-0.173943	0.861911	NA
hsa-mir-3648	14.0807	0.0281113	0.573895	0.0489834	0.960933	NA
hsa-mir-3649	1.21557	0.513412	0.491275	1.04506	0.295996	NA
hsa-mir-3650	2.47853	-0.635722	0.57922	-1.09755	0.272401	NA
hsa-mir-3651	27.5348	1.23773	0.497141	2.48969	0.0127853	NA
hsa-mir-3652	10.1299	0.905576	0.612519	1.47844	0.139289	NA
hsa-mir-3654	2.43191	0.0454536	0.573584	0.0792449	0.936838	NA
hsa-mir-3655	1.01547	-0.0856976	0.468201	-0.183036	0.85477	NA
hsa-mir-3656	2.24741	0.362664	0.561417	0.645979	0.518293	NA
hsa-mir-3657	3.06832	-0.162463	0.592672	-0.274119	0.783993	NA
hsa-mir-3658	10.6378	0.587684	0.591374	0.993761	0.320339	NA
hsa-mir-3660	6.11921	0.516645	0.621524	0.831255	0.40583	NA
hsa-mir-3667	1.08834	-0.180612	0.475738	-0.379646	0.704208	NA
hsa-mir-3668	0.45192	0.110996	0.338608	0.327802	0.743062	NA
hsa-mir-3670-1	1.74637	0.119578	0.533923	0.223962	0.822787	NA
hsa-mir-3671	4.64055	0.452797	0.623173	0.7266	0.467471	NA
hsa-mir-3672	0.457941	-0.237702	0.348819	-0.681447	0.495589	NA
hsa-mir-3673	0.122901	-0.102295	0.252046	-0.405858	0.684847	NA
hsa-mir-3677	7.67818	-1.522	0.622305	-2.44575	0.0144551	NA
hsa-mir-3678	2.52808	-0.37642	0.587294	-0.64094	0.521562	NA
hsa-mir-3679	4.61262	0.585952	0.61681	0.949971	0.342127	NA
hsa-mir-3680-1	2.31595	-0.308303	0.580742	-0.530879	0.595503	NA
hsa-mir-3681	0.491605	-0.222281	0.336233	-0.661093	0.508553	NA
hsa-mir-3682	1.88734	-0.808607	0.541411	-1.49352	0.135301	NA
hsa-mir-3684	1.74253	-0.766862	0.533298	-1.43796	0.150445	NA
hsa-mir-3685	0.457941	-0.237702	0.348819	-0.681447	0.495589	NA
hsa-mir-3688-1	5.21027	0.528096	0.623666	0.846762	0.397128	NA
hsa-mir-3690-1	0.826645	-0.403691	0.43083	-0.937007	0.348755	NA
hsa-mir-3691	7.53441	-0.523922	0.615228	-0.851591	0.394441	NA
hsa-mir-3692	0.981808	-0.0586805	0.460342	-0.127471	0.898567	NA
hsa-mir-3180-4	1.34449	0.0813394	0.520029	0.156413	0.875707	NA
hsa-mir-3180-5	0.664058	0.00849221	0.409483	0.0207389	0.983454	NA
hsa-mir-3907	3.99548	-0.298434	0.619116	-0.482032	0.629783	NA
hsa-mir-3909	26.4121	-1.03411	0.506667	-2.041	0.0412511	NA
hsa-mir-3910-1	3.63371	-0.48917	0.607059	-0.805804	0.420356	NA
hsa-mir-3911	4.19173	-0.579395	0.619237	-0.93566	0.349449	NA
hsa-mir-3913-1	9.20575	0.185924	0.603143	0.308258	0.757886	NA
hsa-mir-3914-1	1.5523	-0.690003	0.51761	-1.33306	0.182514	NA
hsa-mir-3914-2	0.547178	-0.274483	0.37061	-0.740627	0.45892	NA
hsa-mir-3916	8.0561	0.167343	0.61154	0.273642	0.78436	NA
hsa-mir-3918	0.424277	-0.187788	0.313205	-0.599569	0.548794	NA
hsa-mir-3920	1.13837	-0.142325	0.483764	-0.294204	0.768602	NA
hsa-mir-3921	0.820624	-0.0735537	0.419827	-0.1752	0.860923	NA
hsa-mir-3923	2.7773	0.215409	0.583137	0.369398	0.711831	NA
hsa-mir-3924	4.04551	-0.264537	0.618231	-0.427893	0.668729	NA
hsa-mir-3925	2.19738	0.374748	0.577803	0.648575	0.516613	NA
hsa-mir-3926-1	1.04914	-0.0945645	0.450805	-0.209768	0.833849	NA
hsa-mir-676	0.909861	-0.117449	0.456015	-0.257555	0.79675	NA
hsa-mir-3928	9.41745	0.100142	0.601922	0.166371	0.867865	NA
hsa-mir-3934	24.4148	-1.07976	0.515546	-2.0944	0.0362245	NA
hsa-mir-3935	3.00163	0.196684	0.604146	0.325557	0.74476	NA
hsa-mir-3936	1.57392	-0.0963782	0.530322	-0.181735	0.855791	NA
hsa-mir-3938	7.54308	0.150129	0.615448	0.243935	0.807281	NA
hsa-mir-3939	3.68977	-0.734002	0.613326	-1.19676	0.231402	NA
hsa-mir-3940	16.256	-0.314645	0.553476	-0.56849	0.569703	NA
hsa-mir-3941	7.88241	-0.973923	0.617307	-1.5777	0.114636	NA
hsa-mir-3942	1.57392	-0.0963782	0.530322	-0.181735	0.855791	NA
hsa-mir-3944	4.60304	-0.161501	0.621459	-0.259874	0.794961	NA
hsa-mir-1254-2	17.9639	-0.460978	0.541147	-0.851853	0.394296	NA
hsa-mir-1268b	16.0722	0.465768	0.553991	0.84075	0.400488	NA
hsa-mir-378d-1	1.90294	0.045152	0.55148	0.0818743	0.934747	NA
hsa-mir-378e	29.0036	0.124486	0.49735	0.250299	0.802356	NA
hsa-mir-548ab	1.21124	-0.238346	0.494531	-0.481963	0.629832	NA
hsa-mir-4417	2.24833	0.240596	0.577754	0.416434	0.677093	NA
hsa-mir-4421	2.86837	-0.0503968	0.590525	-0.0853424	0.931989	NA
hsa-mir-4423	2.99778	-0.542441	0.600181	-0.903797	0.366103	NA
hsa-mir-548ac	2.08743	-0.273793	0.560471	-0.488504	0.625193	NA
hsa-mir-4424	1.13837	-0.142325	0.483764	-0.294204	0.768602	NA
hsa-mir-4425	1.77401	0.381953	0.537511	0.710596	0.477335	NA
hsa-mir-4426	8.02986	-0.161846	0.611424	-0.264704	0.791238	NA
hsa-mir-4429	2.84555	0.0542797	0.596474	0.091001	0.927492	NA
hsa-mir-548ad	6.46028	0.241504	0.619603	0.389772	0.696705	NA
hsa-mir-4434	1.13837	-0.142325	0.483764	-0.294204	0.768602	NA
hsa-mir-4436a	0.882218	-0.42463	0.439759	-0.965598	0.334245	NA
hsa-mir-548ae-1	0.763648	0.44936	0.412138	1.09031	0.275575	NA
hsa-mir-548ae-2	7.55744	-0.406551	0.618827	-0.656971	0.511199	NA
hsa-mir-4439	25.2308	1.13381	0.501092	2.26267	0.023656	NA
hsa-mir-4441	12.9718	0.0653799	0.573021	0.114097	0.909161	NA
hsa-mir-4442	1.28318	-0.159678	0.471298	-0.338805	0.734757	NA
hsa-mir-4443	13.6604	0.636082	0.569809	1.11631	0.264291	NA
hsa-mir-4444-1	4.27787	0.375087	0.620956	0.604049	0.545811	NA
hsa-mir-4445	1.44408	0.440752	0.512442	0.860102	0.389733	NA
hsa-mir-4446	0.680432	0.075672	0.391387	0.193343	0.84669	NA
hsa-mir-4447	1.99217	0.0163908	0.55621	0.0294688	0.976491	NA
hsa-mir-4450	1.31685	-0.206884	0.503223	-0.411117	0.680987	NA
hsa-mir-4451	14.5965	-0.22095	0.56303	-0.39243	0.694741	NA
hsa-mir-4452	6.01698	-0.624639	0.62326	-1.00221	0.316241	NA
hsa-mir-4453	2.13747	-0.256736	0.575098	-0.446421	0.655293	NA
hsa-mir-4454	6.58997	-0.398023	0.622615	-0.639276	0.522643	NA
hsa-mir-4455	12.4237	-0.803118	0.586473	-1.3694	0.170873	NA
hsa-mir-4463	2.86143	0.337926	0.601818	0.561508	0.574451	NA
hsa-mir-4464	0.876197	-0.0912695	0.447712	-0.203857	0.838465	NA
hsa-mir-548ai	4.12271	0.13941	0.620954	0.22451	0.822361	NA
hsa-mir-4466	11.1113	0.840423	0.592197	1.41916	0.155852	NA
hsa-mir-4468	0.658037	0.348561	0.374325	0.931173	0.351764	NA
hsa-mir-4470	7.03154	-0.539313	0.619558	-0.87048	0.384038	NA
hsa-mir-4471	0.680432	0.075672	0.391387	0.193343	0.84669	NA
hsa-mir-4472-1	4.79973	-0.353998	0.622924	-0.568285	0.569841	NA
hsa-mir-4472-2	24.1034	0.0358669	0.504397	0.0711084	0.943311	NA
hsa-mir-4474	2.19907	-0.528075	0.564544	-0.935401	0.349582	NA
hsa-mir-4476	2.50617	-0.38938	0.588472	-0.66168	0.508176	NA
hsa-mir-4477a	2.06552	-0.283603	0.560664	-0.505835	0.612973	NA
hsa-mir-4478	1.00945	0.252381	0.465288	0.542419	0.58753	NA
hsa-mir-548x-2	1.62396	-0.0558918	0.523492	-0.106767	0.914974	NA
hsa-mir-3155b	2.19135	0.71523	0.573584	1.24695	0.212416	NA
hsa-mir-4480	0.329019	0.181635	0.281835	0.644475	0.519268	NA
hsa-mir-4481	0.547178	-0.274483	0.37061	-0.740627	0.45892	NA
hsa-mir-4484	5.71392	0.00245545	0.623103	0.00394068	0.996856	NA
hsa-mir-4486	0.999098	-0.151647	0.469393	-0.32307	0.746642	NA
hsa-mir-4489	0.457941	-0.237702	0.348819	-0.681447	0.495589	NA
hsa-mir-4490	1.13235	0.174701	0.480701	0.36343	0.716284	NA
hsa-mir-4492	13.4974	0.754974	0.568795	1.32732	0.184402	NA
hsa-mir-4493	0.664058	0.00849221	0.409483	0.0207389	0.983454	NA
hsa-mir-4494	1.66224	0.0155614	0.532451	0.029226	0.976684	NA
hsa-mir-4496	2.35486	0.118882	0.572879	0.207516	0.835607	NA
hsa-mir-4498	3.57553	0.332053	0.614823	0.540079	0.589143	NA
hsa-mir-4419b	6.384	-0.15878	0.621084	-0.255649	0.798222	NA
hsa-mir-4500	5.6531	-0.29809	0.623296	-0.478248	0.632474	NA
hsa-mir-4502	7.3502	-0.641177	0.61748	-1.03838	0.299095	NA
hsa-mir-4503	5.39525	0.129977	0.623555	0.208446	0.834881	NA
hsa-mir-4504	5.22309	-0.366741	0.62368	-0.588028	0.556514	NA
hsa-mir-4506	0.664058	0.00849221	0.409483	0.0207389	0.983454	NA
hsa-mir-4507	0.636415	-0.271021	0.36612	-0.740253	0.459147	NA
hsa-mir-4509-1	0.870175	0.228952	0.425117	0.538563	0.590188	NA
hsa-mir-4510	3.60486	-0.194105	0.615374	-0.315426	0.752439	NA
hsa-mir-4513	1.85339	-0.207105	0.544307	-0.380494	0.703579	NA
hsa-mir-4515	1.55663	-0.014793	0.539942	-0.0273973	0.978143	NA
hsa-mir-4516	10.843	0.74722	0.588449	1.26981	0.204151	NA
hsa-mir-4517	5.39092	-0.274612	0.623564	-0.440391	0.659654	NA
hsa-mir-4518	2.54971	0.128428	0.592303	0.216829	0.828342	NA
hsa-mir-1269b	1.25525	0.107877	0.493759	0.21848	0.827055	NA
hsa-mir-4523	1.66918	-0.420844	0.537343	-0.783196	0.433512	NA
hsa-mir-4527	2.97307	0.0969433	0.601339	0.161212	0.871926	NA
hsa-mir-4528	2.79984	0.572047	0.587538	0.973635	0.330238	NA
hsa-mir-4531	0.329019	0.181635	0.281835	0.644475	0.519268	NA
hsa-mir-4532	17.2563	-0.279315	0.578471	-0.482851	0.629202	NA
hsa-mir-378i	11.9637	-0.161938	0.58163	-0.278421	0.780689	NA
hsa-mir-4536-1	1.76444	-0.760635	0.532295	-1.42897	0.153012	NA
hsa-mir-4538	2.92876	0.2732	0.600387	0.45504	0.64908	NA
hsa-mir-4539	1.34449	0.0813394	0.520029	0.156413	0.875707	NA
hsa-mir-3972	0.786959	-0.0571812	0.435372	-0.131339	0.895507	NA
hsa-mir-3973	2.98958	0.720208	0.598555	1.20324	0.228882	NA
hsa-mir-3974	1.11598	0.107787	0.481988	0.223631	0.823045	NA
hsa-mir-3975	0.122901	-0.102295	0.252046	-0.405858	0.684847	NA
hsa-mir-4634	20.6904	0.844363	0.534968	1.57834	0.114487	NA
hsa-mir-4635	5.21104	0.0139836	0.623639	0.0224226	0.982111	NA
hsa-mir-4637	4.77951	-1.02842	0.62016	-1.65832	0.097253	NA
hsa-mir-4638	0.892571	-0.0242618	0.44958	-0.0539654	0.956963	NA
hsa-mir-4640	4.10464	0.835151	0.618633	1.34999	0.177018	NA
hsa-mir-4641	1.55663	-0.014793	0.539942	-0.0273973	0.978143	NA
hsa-mir-4642	1.13235	0.174701	0.480701	0.36343	0.716284	NA
hsa-mir-4646	1.59029	-0.0404997	0.539777	-0.0750303	0.940191	NA
hsa-mir-4647	0.915882	-0.446184	0.447669	-0.996683	0.318919	NA
hsa-mir-4653	6.39217	0.75163	0.621675	1.20904	0.226647	NA
hsa-mir-4659a	11.1686	0.292218	0.597783	0.488836	0.624958	NA
hsa-mir-4660	2.54879	0.264702	0.589189	0.449265	0.653241	NA
hsa-mir-4661	7.23519	0.51536	0.616294	0.836224	0.403029	NA
hsa-mir-4663	2.26037	-0.302968	0.580154	-0.52222	0.601517	NA
hsa-mir-4662b	0.574821	0.0412225	0.371372	0.111001	0.911616	NA
hsa-mir-4667	2.94975	0.432749	0.596936	0.72495	0.468483	NA
hsa-mir-4668	5.6988	-0.668495	0.62369	-1.07184	0.283792	NA
hsa-mir-4670	0.870175	0.228952	0.425117	0.538563	0.590188	NA
hsa-mir-4671	4.268	-0.0677642	0.619268	-0.109426	0.912864	NA
hsa-mir-4674	3.04593	0.0183465	0.600771	0.0305382	0.975638	NA
hsa-mir-4679-1	2.2034	0.0753372	0.577077	0.13055	0.896132	NA
hsa-mir-4680	2.86143	0.337926	0.601818	0.561508	0.574451	NA
hsa-mir-4683	4.85361	0.265066	0.623319	0.425249	0.670655	NA
hsa-mir-4689	1.21557	0.513412	0.491275	1.04506	0.295996	NA
hsa-mir-4693	1.65713	0.155886	0.532993	0.292472	0.769926	NA
hsa-mir-4704	0.574821	0.0412225	0.371372	0.111001	0.911616	NA
hsa-mir-4707	1.31685	-0.206884	0.503223	-0.411117	0.680987	NA
hsa-mir-4708	1.64587	-0.0464168	0.54425	-0.0852859	0.932034	NA
hsa-mir-203b	1.08834	-0.180612	0.475738	-0.379646	0.704208	NA
hsa-mir-4711	1.47341	-0.281653	0.520467	-0.541155	0.588401	NA
hsa-mir-4713	1.09869	0.229618	0.490389	0.468236	0.639616	NA
hsa-mir-4714	0.33504	-0.176142	0.306474	-0.574737	0.565469	NA
hsa-mir-4715	1.08834	-0.180612	0.475738	-0.379646	0.704208	NA
hsa-mir-4716	1.60758	-0.115219	0.528767	-0.217901	0.827506	NA
hsa-mir-4717	0.703743	-0.351076	0.408573	-0.859276	0.390188	NA
hsa-mir-4718	0.858907	0.00494305	0.419586	0.0117808	0.990601	NA
hsa-mir-4719	3.56085	-0.453528	0.613389	-0.73938	0.459676	NA
hsa-mir-4722	1.08834	-0.180612	0.475738	-0.379646	0.704208	NA
hsa-mir-4520b	0.43463	0.231095	0.312928	0.738491	0.460216	NA
hsa-mir-4724	0.90384	0.194284	0.433112	0.448576	0.653737	NA
hsa-mir-4726	1.65713	0.155886	0.532993	0.292472	0.769926	NA
hsa-mir-4727	0.45192	0.110996	0.338608	0.327802	0.743062	NA
hsa-mir-4728	7.77202	0.185312	0.613621	0.301998	0.762654	NA
hsa-mir-4729	0.457941	-0.237702	0.348819	-0.681447	0.495589	NA
hsa-mir-4731	2.13145	0.0226545	0.575991	0.0393313	0.968626	NA
hsa-mir-4732	4.19899	0.691476	0.620072	1.11515	0.264784	NA
hsa-mir-4734	7.41536	-0.0251368	0.615812	-0.040819	0.96744	NA
hsa-mir-4735	0.646768	0.108653	0.381171	0.285049	0.775606	NA
hsa-mir-4741	6.96994	-0.373204	0.618529	-0.603374	0.54626	NA
hsa-mir-4742	8.17347	0.159597	0.609495	0.261851	0.793436	NA
hsa-mir-4743	0.999098	-0.151647	0.469393	-0.32307	0.746642	NA
hsa-mir-3591	0.122901	-0.102295	0.252046	-0.405858	0.684847	NA
hsa-mir-4746	15.9355	-0.165695	0.557745	-0.297079	0.766406	NA
hsa-mir-4750	0.999098	-0.151647	0.469393	-0.32307	0.746642	NA
hsa-mir-4751	0.664058	0.00849221	0.409483	0.0207389	0.983454	NA
hsa-mir-4753	3.52116	-0.201546	0.612058	-0.329292	0.741935	NA
hsa-mir-371b	2.62767	-0.0849204	0.590872	-0.143721	0.885721	NA
hsa-mir-4754	1.53332	0.424398	0.531322	0.798758	0.424431	NA
hsa-mir-4756	0.574821	0.0412225	0.371372	0.111001	0.911616	NA
hsa-mir-4758	1.53423	0.214365	0.519369	0.412741	0.679796	NA
hsa-mir-4759	2.50015	-0.126334	0.589199	-0.214416	0.830223	NA
hsa-mir-4760	0.368704	-0.170192	0.299259	-0.568713	0.569551	NA
hsa-mir-4761	0.680432	0.075672	0.391387	0.193343	0.84669	NA
hsa-mir-4762	5.97547	-0.257373	0.623634	-0.412698	0.679828	NA
hsa-mir-4764	3.08995	0.303105	0.606714	0.499584	0.617368	NA
hsa-mir-4765	0.664058	0.00849221	0.409483	0.0207389	0.983454	NA
hsa-mir-4766	1.47341	-0.281653	0.520467	-0.541155	0.588401	NA
hsa-mir-4767	3.11417	-0.132793	0.598471	-0.221888	0.824401	NA
hsa-mir-4771-1	1.70284	-0.440095	0.540734	-0.813886	0.41571	NA
hsa-mir-4772	0.557531	0.150725	0.36291	0.415323	0.677906	NA
hsa-mir-4773-1	0.909861	-0.117449	0.456015	-0.257555	0.79675	NA
hsa-mir-4775	5.28391	-0.045126	0.623686	-0.0723537	0.94232	NA
hsa-mir-4782	0.212138	-0.125092	0.264718	-0.472549	0.636535	NA
hsa-mir-4784	2.0805	0.132804	0.569474	0.233205	0.815603	NA
hsa-mir-4785	2.28661	0.329013	0.57701	0.570204	0.568539	NA
hsa-mir-2467	4.84836	-0.0696578	0.623346	-0.111748	0.911023	NA
hsa-mir-4786	1.60758	-0.115219	0.528767	-0.217901	0.827506	NA
hsa-mir-4787	4.25765	-0.321491	0.61993	-0.518593	0.604045	NA
hsa-mir-4788	0.90384	0.194284	0.433112	0.448576	0.653737	NA
hsa-mir-4789	1.09436	-0.507267	0.468498	-1.08275	0.278919	NA
hsa-mir-4793	1.31825	-0.592395	0.492201	-1.20356	0.228758	NA
hsa-mir-4794	1.04914	-0.0945645	0.450805	-0.209768	0.833849	NA
hsa-mir-4796	1.4907	-0.361046	0.523629	-0.689506	0.490505	NA
hsa-mir-4798	0.424277	-0.187788	0.313205	-0.599569	0.548794	NA
hsa-mir-4801	1.68988	0.278736	0.531179	0.52475	0.599757	NA
hsa-mir-4802	7.47603	-0.104678	0.61706	-0.16964	0.865293	NA
hsa-mir-4999	5.45516	0.55041	0.623455	0.882839	0.377323	NA
hsa-mir-5000	4.07316	-0.0692525	0.619054	-0.111868	0.910928	NA
hsa-mir-5001	19.2556	0.167655	0.546457	0.306804	0.758993	NA
hsa-mir-5002	1.03276	-0.17346	0.473223	-0.366549	0.713955	NA
hsa-mir-5003	2.10905	0.225219	0.560608	0.40174	0.687876	NA
hsa-mir-5004	1.65189	-0.33945	0.533055	-0.636801	0.524255	NA
hsa-mir-5006	2.11416	0.106	0.57355	0.184814	0.853375	NA
hsa-mir-5007	1.45704	-0.344031	0.521318	-0.659926	0.509301	NA
hsa-mir-5008	5.90877	0.00171598	0.622088	0.00275842	0.997799	NA
hsa-mir-5009	6.60726	-0.457524	0.621027	-0.736722	0.461291	NA
hsa-mir-5011	1.80243	-0.127136	0.556989	-0.228255	0.819448	NA
hsa-mir-5047	2.05377	-0.243687	0.548414	-0.444348	0.656791	NA
hsa-mir-5087	1.11506	0.261272	0.457901	0.570586	0.56828	NA
hsa-mir-5088	5.01436	0.204067	0.622269	0.327941	0.742957	NA
hsa-mir-5090	3.754	0.281475	0.617684	0.455695	0.648609	NA
hsa-mir-5091	6.43865	-0.0819265	0.620194	-0.132098	0.894907	NA
hsa-mir-5092	1.3221	0.323213	0.499893	0.646564	0.517914	NA
hsa-mir-5094	5.39434	0.221841	0.62369	0.355691	0.722072	NA
hsa-mir-5186	5.49793	-0.488004	0.62369	-0.782445	0.433953	NA
hsa-mir-5187	2.08141	-0.0122748	0.557721	-0.0220089	0.982441	NA
hsa-mir-5188	1.96502	-0.462394	0.552914	-0.836286	0.402994	NA
hsa-mir-5189	4.34178	-0.233443	0.621058	-0.37588	0.707006	NA
hsa-mir-5190	1.573	0.0466189	0.522984	0.0891402	0.928971	NA
hsa-mir-5191	2.83379	0.0946058	0.596868	0.158504	0.87406	NA
hsa-mir-5192	0.680432	0.075672	0.391387	0.193343	0.84669	NA
hsa-mir-5193	2.91701	0.28462	0.582784	0.48838	0.625281	NA
hsa-mir-5194	1.43373	0.0473547	0.528625	0.089581	0.92862	NA
hsa-mir-5195	4.74877	-0.288615	0.622976	-0.463285	0.64316	NA
hsa-mir-5196	0.965434	-0.112976	0.436591	-0.258769	0.795814	NA
hsa-mir-5197	5.52802	0.484996	0.623311	0.778095	0.436513	NA
hsa-mir-4524b	1.11598	0.107787	0.481988	0.223631	0.823045	NA
hsa-mir-5571	2.2857	0.446001	0.557593	0.799868	0.423787	NA
hsa-mir-548ar	7.02383	0.136432	0.616713	0.221224	0.824918	NA
hsa-mir-5579	0.122901	-0.102295	0.252046	-0.405858	0.684847	NA
hsa-mir-664b	20.4523	1.05573	0.525019	2.01085	0.0443414	NA
hsa-mir-548at	0.491605	-0.222281	0.336233	-0.661093	0.508553	NA
hsa-mir-5582	9.19834	-0.913131	0.609425	-1.49835	0.134043	NA
hsa-mir-5585	10.4692	-0.40256	0.594026	-0.67768	0.497974	NA
hsa-mir-5587	2.22069	-0.00635984	0.580252	-0.0109605	0.991255	NA
hsa-mir-548au	0.580842	-0.295841	0.381807	-0.774844	0.438432	NA
hsa-mir-4536-2	1.09869	0.229618	0.490389	0.468236	0.639616	NA
hsa-mir-5590	0.547178	-0.274483	0.37061	-0.740627	0.45892	NA
hsa-mir-5680	1.30649	-0.583972	0.490994	-1.18937	0.234295	NA
hsa-mir-5683	1.55663	-0.014793	0.539942	-0.0273973	0.978143	NA
hsa-mir-5684	16.3611	-0.23167	0.554049	-0.418141	0.675844	NA
hsa-mir-5692c-2	1.10471	-0.119864	0.480373	-0.249523	0.802956	NA
hsa-mir-5688	0.909861	-0.117449	0.456015	-0.257555	0.79675	NA
hsa-mir-5689	12.4001	-0.443383	0.579378	-0.765274	0.444108	NA
hsa-mir-5690	2.00422	-0.539189	0.558035	-0.966228	0.33393	NA
hsa-mir-5691	0.769669	0.0434329	0.426183	0.101911	0.918827	NA
hsa-mir-5692a-1	2.56175	-0.399439	0.590666	-0.676252	0.49888	NA
hsa-mir-4666b	0.457941	-0.237702	0.348819	-0.681447	0.495589	NA
hsa-mir-5693	0.826645	-0.403691	0.43083	-0.937007	0.348755	NA
hsa-mir-5694	5.95663	0.786613	0.622334	1.26397	0.20624	NA
hsa-mir-5695	1.07245	-0.501912	0.465818	-1.07749	0.281263	NA
hsa-mir-5696	8.86643	-0.189948	0.613826	-0.309449	0.75698	NA
hsa-mir-5697	2.34884	0.364913	0.567611	0.642893	0.520293	NA
hsa-mir-5698	1.03276	-0.17346	0.473223	-0.366549	0.713955	NA
hsa-mir-5699	5.84284	-0.204502	0.622776	-0.328372	0.742631	NA
hsa-mir-5700	1.30481	0.456835	0.49853	0.916364	0.359476	NA
hsa-mir-5703	0.658037	0.348561	0.374325	0.931173	0.351764	NA
hsa-mir-5704	0.33504	-0.176142	0.306474	-0.574737	0.565469	NA
hsa-mir-5706	0.547178	-0.274483	0.37061	-0.740627	0.45892	NA
hsa-mir-5707	0.975787	0.296703	0.457365	0.648722	0.516518	NA
hsa-mir-5708	24.2546	-0.687832	0.510552	-1.34723	0.177905	NA
hsa-mir-5739	1.11598	0.107787	0.481988	0.223631	0.823045	NA
hsa-mir-5787	6.51585	0.237922	0.619688	0.383939	0.701024	NA
hsa-mir-6068	3.94716	1.14952	0.616121	1.86574	0.0620776	NA
hsa-mir-6072	0.664058	0.00849221	0.409483	0.0207389	0.983454	NA
hsa-mir-6074	2.09779	0.0482055	0.573901	0.0839963	0.933059	NA
hsa-mir-6075	2.33757	0.214366	0.584381	0.366825	0.713749	NA
hsa-mir-6076	1.52296	0.0128673	0.530615	0.0242498	0.980653	NA
hsa-mir-6077-1	0.45192	0.110996	0.338608	0.327802	0.743062	NA
hsa-mir-6078	3.43241	-0.369178	0.60948	-0.605727	0.544696	NA
hsa-mir-6080	0.557531	0.150725	0.36291	0.415323	0.677906	NA
hsa-mir-6083	8.28384	0.546865	0.610507	0.895756	0.370383	NA
hsa-mir-6085	1.7351	-0.0757006	0.543868	-0.139189	0.889301	NA
hsa-mir-6088	2.91239	0.222554	0.601181	0.370195	0.711237	NA
hsa-mir-6124	2.58337	0.102867	0.592769	0.173536	0.86223	NA
hsa-mir-6125	1.7351	-0.0757006	0.543868	-0.139189	0.889301	NA
hsa-mir-6127	6.772	0.372307	0.617901	0.602535	0.546818	NA
hsa-mir-6128	3.79369	0.0297951	0.617689	0.0482363	0.961528	NA
hsa-mir-378j	6.1981	0.276335	0.621327	0.444749	0.656501	NA
hsa-mir-6129	5.14512	-0.210192	0.62369	-0.337014	0.736106	NA
hsa-mir-6165	2.43885	-0.354831	0.586118	-0.605392	0.544919	NA
hsa-mir-6499	0.33504	-0.176142	0.306474	-0.574737	0.565469	NA
hsa-mir-548ay	5.51411	-0.65994	0.623675	-1.05815	0.289988	NA
hsa-mir-548az	7.37183	-0.330408	0.615515	-0.5368	0.591406	NA
hsa-mir-6501	10.044	-0.268774	0.601482	-0.446853	0.654981	NA
hsa-mir-6503	0.792981	-0.392055	0.426805	-0.91858	0.358315	NA
hsa-mir-6504	0.882218	-0.42463	0.439759	-0.965598	0.334245	NA
hsa-mir-6505	14.5935	1.19822	0.568681	2.10702	0.0351163	NA
hsa-mir-6507	2.00253	0.374837	0.566604	0.66155	0.50826	NA
hsa-mir-6509	1.81972	-0.194524	0.547454	-0.355324	0.722347	NA
hsa-mir-6510	1.96362	-0.0949207	0.548907	-0.172927	0.862709	NA
hsa-mir-6511a-1	13.9907	0.31057	0.565198	0.549488	0.58267	NA
hsa-mir-6512	2.10983	-0.507281	0.562259	-0.90222	0.36694	NA
hsa-mir-6513	3.2482	-0.528295	0.600977	-0.879059	0.379369	NA
hsa-mir-6514	3.96152	0.11852	0.617807	0.19184	0.847867	NA
hsa-mir-6511b-1	10.8902	0.532478	0.601946	0.884594	0.376376	NA
hsa-mir-892c	0.670079	-0.335166	0.401774	-0.834214	0.40416	NA
hsa-mir-6726	2.27024	0.233423	0.558189	0.41818	0.675816	NA
hsa-mir-6727	1.09869	0.229618	0.490389	0.468236	0.639616	NA
hsa-mir-6728	1.96453	-0.225634	0.551003	-0.409497	0.682175	NA
hsa-mir-6730	24.7388	0.673903	0.504083	1.33689	0.181259	NA
hsa-mir-6733	5.60879	-0.156412	0.623679	-0.250789	0.801977	NA
hsa-mir-6734	4.96447	0.627597	0.623304	1.00689	0.313988	NA
hsa-mir-6735	1.4294	-0.638734	0.505455	-1.26368	0.206344	NA
hsa-mir-6737	3.24651	0.220331	0.608999	0.361792	0.717507	NA
hsa-mir-6738	1.30047	-0.261872	0.497337	-0.526549	0.598507	NA
hsa-mir-6739	2.8179	-0.172695	0.598769	-0.288416	0.773028	NA
hsa-mir-6740	2.72356	-0.0195504	0.585672	-0.0333812	0.973371	NA
hsa-mir-6743	5.42843	0.270724	0.623606	0.434127	0.664196	NA
hsa-mir-6744	0.33504	-0.176142	0.306474	-0.574737	0.565469	NA
hsa-mir-6745	2.21467	0.275981	0.57887	0.476759	0.633534	NA
hsa-mir-6747	12.3199	0.0826259	0.584795	0.14129	0.887641	NA
hsa-mir-6748	3.98945	-0.0800556	0.619678	-0.129189	0.897208	NA
hsa-mir-6749	3.82827	-0.0955175	0.617027	-0.154803	0.876977	NA
hsa-mir-6750	2.74455	0.125675	0.597703	0.210263	0.833462	NA
hsa-mir-6753	7.93629	-0.470004	0.613972	-0.765513	0.443966	NA
hsa-mir-6754	2.4268	0.183532	0.587258	0.312524	0.754642	NA
hsa-mir-6755	1.30481	0.456835	0.49853	0.916364	0.359476	NA
hsa-mir-6759	2.18702	0.0175567	0.574796	0.0305443	0.975633	NA
hsa-mir-6760	1.94122	0.113474	0.540932	0.209775	0.833843	NA
hsa-mir-6762	3.20852	-0.2879	0.606978	-0.474317	0.635274	NA
hsa-mir-6763	2.15384	-0.183456	0.56252	-0.326133	0.744324	NA
hsa-mir-6765	3.95579	-0.0614812	0.61839	-0.0994214	0.920804	NA
hsa-mir-6766	1.3678	-0.312643	0.513045	-0.609388	0.542267	NA
hsa-mir-6770-1	2.33155	0.500324	0.580434	0.861981	0.388698	NA
hsa-mir-6772	2.28368	-0.640912	0.572262	-1.11996	0.262729	NA
hsa-mir-6773	0.45192	0.110996	0.338608	0.327802	0.743062	NA
hsa-mir-6778	1.90202	0.196943	0.55984	0.351784	0.725	NA
hsa-mir-6780a	2.18702	0.0175567	0.574796	0.0305443	0.975633	NA
hsa-mir-6782	1.80243	-0.127136	0.556989	-0.228255	0.819448	NA
hsa-mir-6783	4.92604	0.133198	0.623548	0.213614	0.830848	NA
hsa-mir-6784	3.59976	-0.0748042	0.607469	-0.123141	0.901996	NA
hsa-mir-6785	0.245803	-0.136956	0.273505	-0.500745	0.616551	NA
hsa-mir-6786	3.69361	-0.0262415	0.609046	-0.0430862	0.965633	NA
hsa-mir-6787	5.19298	0.606768	0.623685	0.972876	0.330615	NA
hsa-mir-6788	0.886549	0.347985	0.446409	0.779521	0.435673	NA
hsa-mir-6790	0.574821	0.0412225	0.371372	0.111001	0.911616	NA
hsa-mir-6791	2.47684	0.210021	0.587234	0.357644	0.72061	NA
hsa-mir-6792	1.00945	0.252381	0.465288	0.542419	0.58753	NA
hsa-mir-6793	1.52296	0.0128673	0.530615	0.0242498	0.980653	NA
hsa-mir-6795	0.786959	-0.0571812	0.435372	-0.131339	0.895507	NA
hsa-mir-6797	3.98174	0.915495	0.617562	1.48243	0.138225	NA
hsa-mir-6798	6.73449	-0.119839	0.619819	-0.193345	0.846689	NA
hsa-mir-6799	7.41444	0.0527825	0.614828	0.0858492	0.931586	NA
hsa-mir-6801	1.51261	-0.336556	0.514483	-0.654163	0.513007	NA
hsa-mir-6803	3.95026	-0.0301312	0.61824	-0.048737	0.961129	NA
hsa-mir-6806	2.2897	-0.954126	0.564397	-1.69052	0.0909281	NA
hsa-mir-6807	3.52718	-0.433461	0.611697	-0.708621	0.47856	NA
hsa-mir-6808	1.62998	-0.336847	0.527487	-0.638589	0.52309	NA
hsa-mir-6809	2.34961	-0.330313	0.5838	-0.565798	0.571531	NA
hsa-mir-6810	2.09687	0.180487	0.556707	0.324204	0.745784	NA
hsa-mir-6812	2.27534	0.114012	0.557024	0.204681	0.837822	NA
hsa-mir-6813	10.8292	-1.0407	0.597045	-1.74309	0.0813179	NA
hsa-mir-6814	1.573	0.0466189	0.522984	0.0891402	0.928971	NA
hsa-mir-6819	0.329019	0.181635	0.281835	0.644475	0.519268	NA
hsa-mir-6820	2.54879	0.264702	0.589189	0.449265	0.653241	NA
hsa-mir-6825	0.780938	0.27383	0.412453	0.663906	0.50675	NA
hsa-mir-6826	0.245803	-0.136956	0.273505	-0.500745	0.616551	NA
hsa-mir-6827	6.85971	-0.42861	0.620944	-0.690255	0.490034	NA
hsa-mir-6828	1.45102	-0.0431393	0.519648	-0.0830163	0.933839	NA
hsa-mir-6829	1.21557	0.513412	0.491275	1.04506	0.295996	NA
hsa-mir-6830	1.75239	-0.152384	0.539375	-0.282521	0.777544	NA
hsa-mir-6831	1.98693	-0.460846	0.554814	-0.83063	0.406183	NA
hsa-mir-6832	4.06882	-0.547009	0.618383	-0.884579	0.376384	NA
hsa-mir-6833	2.10814	0.408642	0.572958	0.713214	0.475713	NA
hsa-mir-6835	0.33504	-0.176142	0.306474	-0.574737	0.565469	NA
hsa-mir-6836	0.826645	-0.403691	0.43083	-0.937007	0.348755	NA
hsa-mir-6838	0.580842	-0.295841	0.381807	-0.774844	0.438432	NA
hsa-mir-6839	0.574821	0.0412225	0.371372	0.111001	0.911616	NA
hsa-mir-6842	3.4889	-0.46986	0.607204	-0.773809	0.439044	NA
hsa-mir-6843	3.70012	-0.44345	0.614929	-0.721139	0.470824	NA
hsa-mir-6844	3.42668	-0.566415	0.603131	-0.939124	0.347667	NA
hsa-mir-6845	0.999098	-0.151647	0.469393	-0.32307	0.746642	NA
hsa-mir-6846	0.820624	-0.0735537	0.419827	-0.1752	0.860923	NA
hsa-mir-6847	4.29656	0.0158523	0.621068	0.0255242	0.979637	NA
hsa-mir-6848	9.1363	0.611199	0.604272	1.01146	0.311794	NA
hsa-mir-6849	1.97488	0.105278	0.565853	0.186053	0.852404	NA
hsa-mir-6852	3.96181	-0.279319	0.61791	-0.452038	0.651242	NA
hsa-mir-6853	2.07447	0.44381	0.568464	0.780718	0.434968	NA
hsa-mir-6854	3.62215	-0.25286	0.614625	-0.411405	0.680775	NA
hsa-mir-6856	1.54025	-0.0731368	0.525013	-0.139305	0.889209	NA
hsa-mir-6857	6.23778	0.0886062	0.620878	0.142711	0.886518	NA
hsa-mir-6859-1	3.08008	-0.184537	0.591985	-0.311726	0.755249	NA
hsa-mir-6769b	0.909861	-0.117449	0.456015	-0.257555	0.79675	NA
hsa-mir-6860	2.25435	-0.029929	0.581026	-0.0515106	0.958919	NA
hsa-mir-6861	1.31223	-0.260303	0.481078	-0.541083	0.588451	NA
hsa-mir-6862-1	1.71319	-0.0945186	0.547617	-0.1726	0.862966	NA
hsa-mir-6865	0.886549	0.347985	0.446409	0.779521	0.435673	NA
hsa-mir-6867	2.43624	0.657562	0.569179	1.15528	0.247975	NA
hsa-mir-6868	13.5185	-0.0500547	0.572354	-0.0874542	0.93031	NA
hsa-mir-6869	1.53332	0.424398	0.531322	0.798758	0.424431	NA
hsa-mir-6871	1.98524	0.489301	0.565958	0.864554	0.387284	NA
hsa-mir-6873	13.9257	0.13865	0.564445	0.24564	0.805961	NA
hsa-mir-6874	1.30047	-0.261872	0.497337	-0.526549	0.598507	NA
hsa-mir-6877	4.38488	0.0961341	0.621069	0.154788	0.876988	NA
hsa-mir-6878	1.84212	-0.420231	0.54628	-0.76926	0.441739	NA
hsa-mir-6880	6.35928	0.285931	0.621615	0.45998	0.64553	NA
hsa-mir-6881	2.15476	-0.313389	0.567088	-0.55263	0.580517	NA
hsa-mir-6882	3.5868	0.483313	0.612204	0.789465	0.42984	NA
hsa-mir-6884	1.97488	0.105278	0.565853	0.186053	0.852404	NA
hsa-mir-6887	2.86837	-0.0503968	0.590525	-0.0853424	0.931989	NA
hsa-mir-6888	2.22502	0.623406	0.567054	1.09938	0.271604	NA
hsa-mir-6890	0.870175	0.228952	0.425117	0.538563	0.590188	NA
hsa-mir-6891	2.44318	0.243774	0.589408	0.413592	0.679173	NA
hsa-mir-6892	2.50617	-0.38938	0.588472	-0.66168	0.508176	NA
hsa-mir-6893	2.29263	0.0444258	0.577769	0.0768919	0.93871	NA
hsa-mir-6894	2.47684	0.210021	0.587234	0.357644	0.72061	NA
hsa-mir-6895	1.6959	-0.00783172	0.531996	-0.0147214	0.988254	NA
hsa-mir-7106	0.826645	-0.403691	0.43083	-0.937007	0.348755	NA
hsa-mir-7107	1.90896	-0.223635	0.554047	-0.403639	0.686478	NA
hsa-mir-7110	19.8939	0.331996	0.530591	0.625709	0.531506	NA
hsa-mir-7111	8.09304	0.221855	0.620778	0.357383	0.720805	NA
hsa-mir-7112-1	0.981808	-0.0586805	0.460342	-0.127471	0.898567	NA
hsa-mir-7113	2.52206	-0.111359	0.588724	-0.189154	0.849972	NA
hsa-mir-7114	5.36067	0.242518	0.623654	0.388866	0.697375	NA
hsa-mir-7151	2.10381	-0.23541	0.572646	-0.411093	0.681005	NA
hsa-mir-7161	1.67351	0.236167	0.547569	0.4313	0.66625	NA
hsa-mir-7515	3.13055	-0.091433	0.607518	-0.150503	0.880368	NA
hsa-mir-7705	8.85482	0.112401	0.60575	0.185556	0.852793	NA
hsa-mir-4433b	0.870175	0.228952	0.425117	0.538563	0.590188	NA
hsa-mir-1273h	16.2249	-0.27789	0.570479	-0.487117	0.626175	NA
hsa-mir-7844	3.82687	0.19951	0.616081	0.323837	0.746061	NA
hsa-mir-7846	1.53934	0.0733437	0.521272	0.140701	0.888106	NA
hsa-mir-7848	0.557531	0.150725	0.36291	0.415323	0.677906	NA
hsa-mir-7849	2.62165	0.178348	0.592045	0.301241	0.763231	NA
hsa-mir-7852	0.245803	-0.136956	0.273505	-0.500745	0.616551	NA
hsa-mir-7853	2.97398	-0.0261239	0.602732	-0.0433424	0.965429	NA
hsa-mir-7854	8.68607	0.127073	0.606646	0.209469	0.834082	NA
hsa-mir-7855	0.820624	-0.0735537	0.419827	-0.1752	0.860923	NA
hsa-mir-7973-1	0.45192	0.110996	0.338608	0.327802	0.743062	NA
hsa-mir-7975	0.547178	-0.274483	0.37061	-0.740627	0.45892	NA
hsa-mir-7976	18.8198	-0.37828	0.558319	-0.677533	0.498068	NA
hsa-mir-8052	2.19304	-0.259689	0.574234	-0.452235	0.6511	NA
hsa-mir-8053	0.876197	-0.0912695	0.447712	-0.203857	0.838465	NA
hsa-mir-8057	2.31426	0.623597	0.581388	1.0726	0.283451	NA
hsa-mir-8058	0.803333	0.0128098	0.414598	0.0308969	0.975352	NA
hsa-mir-8059	1.97922	0.849908	0.55366	1.53507	0.124766	NA
hsa-mir-8062	2.42078	0.466945	0.584648	0.798677	0.424478	NA
hsa-mir-8063	2.45012	-0.151553	0.579031	-0.261735	0.793525	NA
hsa-mir-8065	9.84202	-0.215753	0.602427	-0.358139	0.720239	NA
hsa-mir-8067	12.0389	-0.374922	0.600416	-0.624438	0.53234	NA
hsa-mir-8069	0.90384	0.194284	0.433112	0.448576	0.653737	NA
hsa-mir-8071-1	0.909861	-0.117449	0.456015	-0.257555	0.79675	NA
hsa-mir-8072	6.74745	-0.534418	0.6197	-0.862382	0.388477	NA
hsa-mir-8073	0.122901	-0.102295	0.252046	-0.405858	0.684847	NA
hsa-mir-8076	0.212138	-0.125092	0.264718	-0.472549	0.636535	NA
hsa-mir-8078	1.01547	-0.0856976	0.468201	-0.183036	0.85477	NA
hsa-mir-8079	1.29494	-0.187996	0.478251	-0.393091	0.694252	NA
hsa-mir-8081	1.66316	-0.125582	0.536514	-0.23407	0.814931	NA
hsa-mir-8082	2.51171	-0.403742	0.576495	-0.700338	0.483716	NA
hsa-mir-8084	2.10212	0.72559	0.561216	1.29289	0.19605	NA
hsa-mir-8087	0.43463	0.231095	0.312928	0.738491	0.460216	NA
hsa-mir-8089	4.23265	0.641891	0.618639	1.03759	0.299463	NA
hsa-mir-124-2	3.08561	-0.245437	0.60399	-0.406359	0.684479	NA
hsa-mir-129-2	2.65965	0.773662	0.584435	1.32378	0.185577	NA
hsa-mir-150	1.09436	-0.507267	0.468498	-1.08275	0.278919	NA
hsa-mir-302a	0.820624	-0.0735537	0.419827	-0.1752	0.860923	NA
hsa-mir-34b	0.424277	-0.187788	0.313205	-0.599569	0.548794	NA
hsa-mir-365b	28.6318	0.182946	0.487971	0.374911	0.707726	NA
hsa-mir-302d	1.00945	0.252381	0.465288	0.542419	0.58753	NA
hsa-mir-372	1.11506	0.261272	0.457901	0.570586	0.56828	NA
hsa-mir-384	1.94864	-0.528296	0.555542	-0.950957	0.341626	NA
hsa-mir-376b	8.68555	-1.05185	0.617786	-1.70262	0.08864	NA
hsa-mir-488	0.915882	-0.446184	0.447669	-0.996683	0.318919	NA
hsa-mir-202	0.786959	-0.0571812	0.435372	-0.131339	0.895507	NA
hsa-mir-518f	0.786959	-0.0571812	0.435372	-0.131339	0.895507	NA
hsa-mir-520c	0.424277	-0.187788	0.313205	-0.599569	0.548794	NA
hsa-mir-519d	2.02584	-0.00560022	0.558578	-0.0100259	0.992001	NA
hsa-mir-517b	0.993077	0.176026	0.463401	0.379857	0.704051	NA
hsa-mir-518a-1	0.368704	-0.170192	0.299259	-0.568713	0.569551	NA
hsa-mir-516b-1	0.457941	-0.237702	0.348819	-0.681447	0.495589	NA
hsa-mir-516a-1	0.999098	-0.151647	0.469393	-0.32307	0.746642	NA
hsa-mir-510	0.457941	-0.237702	0.348819	-0.681447	0.495589	NA
hsa-mir-552	2.31735	-0.648718	0.572118	-1.13389	0.256841	NA
hsa-mir-557	1.97397	0.239395	0.548252	0.436651	0.662365	NA
hsa-mir-564	0.664058	0.00849221	0.409483	0.0207389	0.983454	NA
hsa-mir-568	0.580842	-0.295841	0.381807	-0.774844	0.438432	NA
hsa-mir-570	2.58337	0.102867	0.592769	0.173536	0.86223	NA
hsa-mir-575	1.49532	-0.230193	0.489709	-0.47006	0.638312	NA
hsa-mir-583	2.45445	0.42714	0.585142	0.729976	0.465405	NA
hsa-mir-548a-1	4.58667	-0.209516	0.6227	-0.336463	0.736521	NA
hsa-mir-548a-2	0.574821	0.0412225	0.371372	0.111001	0.911616	NA
hsa-mir-592	6.05237	0.3879	0.622526	0.623107	0.533214	NA
hsa-mir-600	2.07588	0.0269953	0.552974	0.0488185	0.961064	NA
hsa-mir-624	5.47938	0.189301	0.62366	0.303532	0.761484	NA
hsa-mir-631	0.670079	-0.335166	0.401774	-0.834214	0.40416	NA
hsa-mir-633	2.09779	0.0482055	0.573901	0.0839963	0.933059	NA
hsa-mir-637	2.61101	0.304731	0.576796	0.528316	0.59728	NA
hsa-mir-650	8.87056	-0.0418148	0.607251	-0.0688593	0.945102	NA
hsa-mir-662	2.15938	-0.227906	0.563235	-0.404639	0.685743	NA
hsa-mir-549a	2.59974	0.154424	0.590712	0.26142	0.793769	NA
hsa-mir-659	3.09164	-0.471723	0.595901	-0.791614	0.428586	NA
hsa-mir-550a-3	6.54518	-0.146735	0.619908	-0.236705	0.812886	NA
hsa-mir-1323	0.245803	-0.136956	0.273505	-0.500745	0.616551	NA
hsa-mir-1283-1	1.21124	-0.238346	0.494531	-0.481963	0.629832	NA
hsa-mir-670	1.3678	-0.312643	0.513045	-0.609388	0.542267	NA
hsa-mir-300	1.47866	0.198548	0.498493	0.398297	0.690411	NA
hsa-mir-216b	7.84734	-0.749453	0.617089	-1.2145	0.224558	NA
hsa-mir-921	1.91498	-0.514068	0.554092	-0.927765	0.353529	NA
hsa-mir-922	2.52548	0.657473	0.582727	1.12827	0.259206	NA
hsa-mir-509-3	3.55049	-0.71631	0.606738	-1.18059	0.237765	NA
hsa-mir-933	2.13747	-0.256736	0.575098	-0.446421	0.655293	NA
hsa-mir-943	1.87529	-0.202225	0.549753	-0.367846	0.712988	NA
hsa-mir-1179	2.45955	0.290984	0.583161	0.498978	0.617795	NA
hsa-mir-1184-1	1.23796	0.190042	0.472158	0.402497	0.687318	NA
hsa-mir-1205	0.212138	-0.125092	0.264718	-0.472549	0.636535	NA
hsa-mir-1295a	1.60787	-0.659172	0.508952	-1.29516	0.195266	NA
hsa-mir-548l	7.61468	0.624212	0.618973	1.00846	0.313232	NA
hsa-mir-1302-2	2.03094	-0.137752	0.556465	-0.247548	0.804484	NA
hsa-mir-1302-6	0.786959	-0.0571812	0.435372	-0.131339	0.895507	NA
hsa-mir-1302-7	1.63291	0.845509	0.516048	1.63843	0.101332	NA
hsa-mir-1302-8	1.31083	0.113251	0.5136	0.220505	0.825478	NA
hsa-mir-1305	11.2892	-0.570818	0.594969	-0.959408	0.337353	NA
hsa-mir-1243	3.87257	-0.260155	0.617841	-0.421071	0.673703	NA
hsa-mir-548f-3	0.547178	-0.274483	0.37061	-0.740627	0.45892	NA
hsa-mir-548f-5	3.33064	0.306447	0.609773	0.502559	0.615274	NA
hsa-mir-1247	1.26127	-0.195172	0.497056	-0.392656	0.694574	NA
hsa-mir-1250	5.25164	-0.27549	0.623642	-0.441744	0.658675	NA
hsa-mir-1263	0.541157	0.0717605	0.36029	0.199174	0.842127	NA
hsa-mir-548m	0.870175	0.228952	0.425117	0.538563	0.590188	NA
hsa-mir-548h-4	0.368704	-0.170192	0.299259	-0.568713	0.569551	NA
hsa-mir-548i-3	0.245803	-0.136956	0.273505	-0.500745	0.616551	NA
hsa-mir-1279	0.737408	-0.320403	0.391161	-0.819108	0.412725	NA
hsa-mir-513b	1.66749	0.549312	0.532404	1.03176	0.302186	NA
hsa-mir-1322	0.33504	-0.176142	0.306474	-0.574737	0.565469	NA
hsa-mir-1537	0.882218	-0.42463	0.439759	-0.965598	0.334245	NA
hsa-mir-1913	2.51171	-0.403742	0.576495	-0.700338	0.483716	NA
hsa-mir-1914	2.16511	-0.00110781	0.573107	-0.00193298	0.998458	NA
hsa-mir-3119-1	1.33414	-0.292565	0.509149	-0.574616	0.565551	NA
hsa-mir-3122	0.574821	0.0412225	0.371372	0.111001	0.911616	NA
hsa-mir-3123	1.36178	-0.0120903	0.508963	-0.0237547	0.981048	NA
hsa-mir-3143	5.68074	-0.130056	0.62347	-0.2086	0.83476	NA
hsa-mir-3145	1.76183	0.340271	0.532864	0.63857	0.523103	NA
hsa-mir-3147	1.50659	-0.0476223	0.493914	-0.0964183	0.923188	NA
hsa-mir-3164	2.63803	0.233475	0.591682	0.394594	0.693142	NA
hsa-mir-3166	1.00945	0.252381	0.465288	0.542419	0.58753	NA
hsa-mir-3170	1.2449	-0.261843	0.500821	-0.522828	0.601094	NA
hsa-mir-3179-1	8.39114	0.0930564	0.609447	0.15269	0.878643	NA
hsa-mir-3185	0.993077	0.176026	0.463401	0.379857	0.704051	NA
hsa-mir-3186	1.08231	0.120356	0.453499	0.265393	0.790707	NA
hsa-mir-3191	0.122901	-0.102295	0.252046	-0.405858	0.684847	NA
hsa-mir-3193	2.44318	0.243774	0.589408	0.413592	0.679173	NA
hsa-mir-3156-3	0.697722	-0.0189605	0.397815	-0.0476617	0.961986	NA
hsa-mir-4302	0.122901	-0.102295	0.252046	-0.405858	0.684847	NA
hsa-mir-4311	0.90384	0.194284	0.433112	0.448576	0.653737	NA
hsa-mir-4316	2.60576	-0.100082	0.591362	-0.16924	0.865608	NA
hsa-mir-4319	0.697722	-0.0189605	0.397815	-0.0476617	0.961986	NA
hsa-mir-4317	1.62858	0.039998	0.522846	0.0765006	0.939021	NA
hsa-mir-4322	0.987056	0.500783	0.432187	1.15872	0.246571	NA
hsa-mir-4321	1.87963	0.452827	0.559099	0.809921	0.417985	NA
hsa-mir-4259	6.02857	0.826826	0.622517	1.3282	0.184113	NA
hsa-mir-4267	1.76877	-0.103247	0.554315	-0.186261	0.85224	NA
hsa-mir-4268	0.915882	-0.446184	0.447669	-0.996683	0.318919	NA
hsa-mir-4263	0.703743	-0.351076	0.408573	-0.859276	0.390188	NA
hsa-mir-4276	0.122901	-0.102295	0.252046	-0.405858	0.684847	NA
hsa-mir-4274	2.19738	0.374748	0.577803	0.648575	0.516613	NA
hsa-mir-4278	0.636415	-0.271021	0.36612	-0.740253	0.459147	NA
hsa-mir-4283-1	0.557531	0.150725	0.36291	0.415323	0.677906	NA
hsa-mir-4287	1.36178	-0.0120903	0.508963	-0.0237547	0.981048	NA
hsa-mir-3606	1.70284	-0.440095	0.540734	-0.813886	0.41571	NA
hsa-mir-3612	1.52296	0.0128673	0.530615	0.0242498	0.980653	NA
hsa-mir-3617	0.122901	-0.102295	0.252046	-0.405858	0.684847	NA
hsa-mir-3620	5.53915	0.201197	0.623392	0.322745	0.746888	NA
hsa-mir-3622a	1.17204	-0.142644	0.465448	-0.306467	0.759249	NA
hsa-mir-3622b	0.45192	0.110996	0.338608	0.327802	0.743062	NA
hsa-mir-3659	0.541157	0.0717605	0.36029	0.199174	0.842127	NA
hsa-mir-3661	10.7676	-0.893216	0.596535	-1.49734	0.134305	NA
hsa-mir-3664	4.49743	-0.188393	0.622278	-0.302748	0.762082	NA
hsa-mir-3669	0.212138	-0.125092	0.264718	-0.472549	0.636535	NA
hsa-mir-3674	1.47341	-0.281653	0.520467	-0.541155	0.588401	NA
hsa-mir-3686	1.86836	0.231269	0.558673	0.413961	0.678903	NA
hsa-mir-3689b	1.29445	0.0308007	0.475848	0.064728	0.948391	NA
hsa-mir-3915	2.12543	0.304493	0.57266	0.531716	0.594923	NA
hsa-mir-3917	2.68898	0.129345	0.597059	0.216637	0.828491	NA
hsa-mir-3150b	0.886549	0.347985	0.446409	0.779521	0.435673	NA
hsa-mir-3922	6.78034	-0.0962058	0.620469	-0.155054	0.876779	NA
hsa-mir-548y	3.90455	0.435904	0.618575	0.704691	0.481003	NA
hsa-mir-3943	0.574821	0.0412225	0.371372	0.111001	0.911616	NA
hsa-mir-3945	0.43463	0.231095	0.312928	0.738491	0.460216	NA
hsa-mir-374c	12.1733	0.214751	0.578309	0.371343	0.710382	NA
hsa-mir-548h-5	1.45704	-0.344031	0.521318	-0.659926	0.509301	NA
hsa-mir-4420	0.892571	-0.0242618	0.44958	-0.0539654	0.956963	NA
hsa-mir-4422	0.975787	0.296703	0.457365	0.648722	0.516518	NA
hsa-mir-4428	0.803333	0.0128098	0.414598	0.0308969	0.975352	NA
hsa-mir-4431	1.73048	-0.162377	0.537028	-0.302362	0.762376	NA
hsa-mir-4432	0.703743	-0.351076	0.408573	-0.859276	0.390188	NA
hsa-mir-4435-1	3.03529	0.170747	0.603716	0.282827	0.777309	NA
hsa-mir-4438	1.921	-0.829882	0.54525	-1.52202	0.128003	NA
hsa-mir-4440	3.28061	0.242791	0.594477	0.408412	0.682971	NA
hsa-mir-548ag-1	0.999098	-0.151647	0.469393	-0.32307	0.746642	NA
hsa-mir-4458	4.85361	0.265066	0.623319	0.425249	0.670655	NA
hsa-mir-378h	1.44408	0.440752	0.512442	0.860102	0.389733	NA
hsa-mir-4479	2.51513	0.291348	0.585795	0.497355	0.618939	NA
hsa-mir-4487	1.71319	-0.0945186	0.547617	-0.1726	0.862966	NA
hsa-mir-548al	3.1659	-0.9034	0.599337	-1.50733	0.131726	NA
hsa-mir-4495	1.01547	-0.0856976	0.468201	-0.183036	0.85477	NA
hsa-mir-4499	0.457941	-0.237702	0.348819	-0.681447	0.495589	NA
hsa-mir-4501	2.09345	-0.560468	0.560651	-0.999675	0.317468	NA
hsa-mir-4505	0.999098	-0.151647	0.469393	-0.32307	0.746642	NA
hsa-mir-2392	1.46137	0.322888	0.51582	0.62597	0.531335	NA
hsa-mir-4511	4.01185	-0.24968	0.618017	-0.404002	0.686211	NA
hsa-mir-4514	0.45192	0.110996	0.338608	0.327802	0.743062	NA
hsa-mir-4519	0.90384	0.194284	0.433112	0.448576	0.653737	NA
hsa-mir-4524a	3.11759	0.534036	0.605347	0.882199	0.377669	NA
hsa-mir-4525	2.61563	0.454488	0.589497	0.770975	0.440722	NA
hsa-mir-4526	0.212138	-0.125092	0.264718	-0.472549	0.636535	NA
hsa-mir-4529	2.51604	0.150132	0.587453	0.255564	0.798288	NA
hsa-mir-4530	0.329019	0.181635	0.281835	0.644475	0.519268	NA
hsa-mir-4533	1.10471	-0.119864	0.480373	-0.249523	0.802956	NA
hsa-mir-4534	0.664058	0.00849221	0.409483	0.0207389	0.983454	NA
hsa-mir-4535	2.30559	-0.624139	0.569286	-1.09635	0.272924	NA
hsa-mir-1587	1.30481	0.456835	0.49853	0.916364	0.359476	NA
hsa-mir-548an	1.122	-0.208322	0.486517	-0.428191	0.668512	NA
hsa-mir-4537	1.55663	-0.014793	0.539942	-0.0273973	0.978143	NA
hsa-mir-4632	0.697722	-0.0189605	0.397815	-0.0476617	0.961986	NA
hsa-mir-4633	0.424277	-0.187788	0.313205	-0.599569	0.548794	NA
hsa-mir-4636	1.45704	-0.344031	0.521318	-0.659926	0.509301	NA
hsa-mir-4639	0.636415	-0.271021	0.36612	-0.740253	0.459147	NA
hsa-mir-4644	3.40861	0.118998	0.612407	0.194312	0.845932	NA
hsa-mir-4645	7.88351	-0.258137	0.619734	-0.416529	0.677023	NA
hsa-mir-4648	0.547178	-0.274483	0.37061	-0.740627	0.45892	NA
hsa-mir-4650-1	1.41133	0.251386	0.488421	0.514691	0.606769	NA
hsa-mir-4651	0.820624	-0.0735537	0.419827	-0.1752	0.860923	NA
hsa-mir-4652	4.71049	-0.335412	0.622715	-0.538629	0.590143	NA
hsa-mir-4654	2.63201	0.529552	0.592816	0.893282	0.371706	NA
hsa-mir-4656	1.90294	0.045152	0.55148	0.0818743	0.934747	NA
hsa-mir-4657	1.01547	-0.0856976	0.468201	-0.183036	0.85477	NA
hsa-mir-4669	4.38147	-0.457708	0.621294	-0.736701	0.461304	NA
hsa-mir-4672	5.29243	0.365017	0.622792	0.586097	0.55781	NA
hsa-mir-4673	0.826645	-0.403691	0.43083	-0.937007	0.348755	NA
hsa-mir-4676	2.83519	-0.241616	0.599921	-0.402746	0.687135	NA
hsa-mir-4679-2	0.574821	0.0412225	0.371372	0.111001	0.911616	NA
hsa-mir-4685	3.37033	0.0524001	0.610935	0.0857703	0.931649	NA
hsa-mir-4686	1.03276	-0.17346	0.473223	-0.366549	0.713955	NA
hsa-mir-4687	0.646768	0.108653	0.381171	0.285049	0.775606	NA
hsa-mir-1343	10.8586	-0.165651	0.595075	-0.27837	0.780728	NA
hsa-mir-4688	3.10815	0.086248	0.597012	0.144466	0.885132	NA
hsa-mir-4690	4.82183	-0.137375	0.621692	-0.22097	0.825116	NA
hsa-mir-4691	0.737408	-0.320403	0.391161	-0.819108	0.412725	NA
hsa-mir-4692	0.658037	0.348561	0.374325	0.931173	0.351764	NA
hsa-mir-4694	1.53332	0.424398	0.531322	0.798758	0.424431	NA
hsa-mir-4695	0.45192	0.110996	0.338608	0.327802	0.743062	NA
hsa-mir-4696	0.670079	-0.335166	0.401774	-0.834214	0.40416	NA
hsa-mir-4698	2.10381	-0.23541	0.572646	-0.411093	0.681005	NA
hsa-mir-4699	0.882218	-0.42463	0.439759	-0.965598	0.334245	NA
hsa-mir-4706	7.21449	0.125743	0.618424	0.203328	0.838879	NA
hsa-mir-4712	2.16511	-0.00110781	0.573107	-0.00193298	0.998458	NA
hsa-mir-4721	0.848554	-0.347984	0.404662	-0.859938	0.389823	NA
hsa-mir-4733	0.670079	-0.335166	0.401774	-0.834214	0.40416	NA
hsa-mir-4737	0.424277	-0.187788	0.313205	-0.599569	0.548794	NA
hsa-mir-3064	4.51424	-0.0726118	0.621064	-0.116915	0.906927	NA
hsa-mir-4738	1.81278	0.213629	0.538714	0.396554	0.691697	NA
hsa-mir-4745	6.80211	-0.439301	0.622145	-0.706107	0.480122	NA
hsa-mir-4747	1.122	-0.208322	0.486517	-0.428191	0.668512	NA
hsa-mir-4749	1.89167	-0.157126	0.562447	-0.279361	0.779968	NA
hsa-mir-4752	0.915882	-0.446184	0.447669	-0.996683	0.318919	NA
hsa-mir-4755	3.39875	-0.359826	0.610423	-0.58947	0.555546	NA
hsa-mir-4763	1.78514	-0.0386403	0.54171	-0.0713303	0.943135	NA
hsa-mir-4768	1.57994	-0.393123	0.531717	-0.739346	0.459697	NA
hsa-mir-4769	2.76526	0.790449	0.585405	1.35026	0.176932	NA
hsa-mir-4770	1.43373	0.0473547	0.528625	0.089581	0.92862	NA
hsa-mir-4774	1.25525	0.107877	0.493759	0.21848	0.827055	NA
hsa-mir-4776-1	0.90384	0.194284	0.433112	0.448576	0.653737	NA
hsa-mir-4778	1.32118	0.548906	0.49988	1.09808	0.272172	NA
hsa-mir-4779	0.993077	0.176026	0.463401	0.379857	0.704051	NA
hsa-mir-4780	0.680432	0.075672	0.391387	0.193343	0.84669	NA
hsa-mir-4790	0.33504	-0.176142	0.306474	-0.574737	0.565469	NA
hsa-mir-4795	1.122	-0.208322	0.486517	-0.428191	0.668512	NA
hsa-mir-4800	2.59464	0.252267	0.576758	0.437389	0.661829	NA
hsa-mir-4803	0.122901	-0.102295	0.252046	-0.405858	0.684847	NA
hsa-mir-4804	2.88383	0.124746	0.599814	0.207975	0.835249	NA
hsa-mir-548ao	2.21033	-0.319943	0.56806	-0.563221	0.573284	NA
hsa-mir-5093	2.3039	0.240675	0.580717	0.414444	0.678549	NA
hsa-mir-5584	1.858	-0.131265	0.556347	-0.235941	0.813479	NA
hsa-mir-5589	0.664058	0.00849221	0.409483	0.0207389	0.983454	NA
hsa-mir-548aw	0.580842	-0.295841	0.381807	-0.774844	0.438432	NA
hsa-mir-5685	0.457941	-0.237702	0.348819	-0.681447	0.495589	NA
hsa-mir-5692c-1	2.78516	-0.259923	0.590565	-0.440126	0.659846	NA
hsa-mir-5687	4.52026	-0.270517	0.621246	-0.435444	0.66324	NA
hsa-mir-5702	0.245803	-0.136956	0.273505	-0.500745	0.616551	NA
hsa-mir-5705	0.541157	0.0717605	0.36029	0.199174	0.842127	NA
hsa-mir-1199	3.54187	0.362314	0.615217	0.58892	0.555915	NA
hsa-mir-6070	4.21719	0.483422	0.620861	0.778632	0.436196	NA
hsa-mir-6079	0.858907	0.00494305	0.419586	0.0117808	0.990601	NA
hsa-mir-6082	0.882218	-0.42463	0.439759	-0.965598	0.334245	NA
hsa-mir-6084	1.35576	0.260716	0.487463	0.534843	0.592759	NA
hsa-mir-6089-1	3.05768	-0.0175425	0.604901	-0.0290006	0.976864	NA
hsa-mir-6126	4.0994	0.432424	0.620372	0.697039	0.485778	NA
hsa-mir-6132	1.17204	-0.142644	0.465448	-0.306467	0.759249	NA
hsa-mir-6133	5.09941	0.184234	0.623677	0.2954	0.767688	NA
hsa-mir-6134	0.33504	-0.176142	0.306474	-0.574737	0.565469	NA
hsa-mir-6500	3.40568	-0.693082	0.605538	-1.14457	0.252386	NA
hsa-mir-6502	0.368704	-0.170192	0.299259	-0.568713	0.569551	NA
hsa-mir-6506	1.22159	0.151567	0.507111	0.298884	0.765028	NA
hsa-mir-6515	5.40589	0.0125528	0.6236	0.0201295	0.98394	NA
hsa-mir-6715a	0.664058	0.00849221	0.409483	0.0207389	0.983454	NA
hsa-mir-6717	1.78514	-0.0386403	0.54171	-0.0713303	0.943135	NA
hsa-mir-6718	0.33504	-0.176142	0.306474	-0.574737	0.565469	NA
hsa-mir-6719	2.5721	-0.0810298	0.592119	-0.136847	0.891152	NA
hsa-mir-6721	3.08484	0.41656	0.603949	0.689727	0.490366	NA
hsa-mir-6722	0.245803	-0.136956	0.273505	-0.500745	0.616551	NA
hsa-mir-6729	0.886549	0.347985	0.446409	0.779521	0.435673	NA
hsa-mir-6732	0.858907	0.00494305	0.419586	0.0117808	0.990601	NA
hsa-mir-6736	1.89167	-0.157126	0.562447	-0.279361	0.779968	NA
hsa-mir-6741	2.64327	0.746192	0.592511	1.25937	0.207896	NA
hsa-mir-6742	1.66224	0.0155614	0.532451	0.029226	0.976684	NA
hsa-mir-6746	2.34961	-0.330313	0.5838	-0.565798	0.571531	NA
hsa-mir-6751	7.02474	0.0549964	0.617204	0.0891058	0.928998	NA
hsa-mir-6756	4.62587	-0.253275	0.622437	-0.406909	0.684075	NA
hsa-mir-6764	1.45102	-0.0431393	0.519648	-0.0830163	0.933839	NA
hsa-mir-6767	1.46739	0.0177783	0.530704	0.0334994	0.973276	NA
hsa-mir-6775	1.73651	-0.451601	0.541024	-0.834716	0.403877	NA
hsa-mir-6776	0.424277	-0.187788	0.313205	-0.599569	0.548794	NA
hsa-mir-6777	11.6753	-0.394908	0.589121	-0.670336	0.502644	NA
hsa-mir-6789	3.63804	-0.0194536	0.614076	-0.0316795	0.974728	NA
hsa-mir-6794	0.999098	-0.151647	0.469393	-0.32307	0.746642	NA
hsa-mir-6796	0.975787	0.296703	0.457365	0.648722	0.516518	NA
hsa-mir-6800	2.06412	0.070304	0.564246	0.124598	0.900842	NA
hsa-mir-6802	0.981808	-0.0586805	0.460342	-0.127471	0.898567	NA
hsa-mir-6805	4.21195	0.115917	0.62147	0.18652	0.852037	NA
hsa-mir-6811	1.38971	-0.26071	0.482053	-0.540833	0.588623	NA
hsa-mir-6816	1.66749	0.549312	0.532404	1.03176	0.302186	NA
hsa-mir-6817	3.10213	0.30695	0.595008	0.515875	0.605942	NA
hsa-mir-6818	3.15125	0.46477	0.595959	0.779868	0.435468	NA
hsa-mir-6821	1.51261	-0.336556	0.514483	-0.654163	0.513007	NA
hsa-mir-6834	0.886549	0.347985	0.446409	0.779521	0.435673	NA
hsa-mir-6837	0.703743	-0.351076	0.408573	-0.859276	0.390188	NA
hsa-mir-6841	1.42337	-0.31837	0.514026	-0.619365	0.535676	NA
hsa-mir-6850	5.08304	0.137098	0.623145	0.220009	0.825864	NA
hsa-mir-6855	2.00855	0.0787057	0.570093	0.138058	0.890195	NA
hsa-mir-6858	3.0779	0.893723	0.6038	1.48016	0.138829	NA
hsa-mir-6863	1.91931	0.107718	0.56223	0.191591	0.848063	NA
hsa-mir-6864	0.122901	-0.102295	0.252046	-0.405858	0.684847	NA
hsa-mir-6866	6.20552	-0.123759	0.622081	-0.198943	0.842308	NA
hsa-mir-6876	3.3867	0.100076	0.611471	0.163664	0.869995	NA
hsa-mir-6879	1.5273	0.827055	0.512409	1.61405	0.106516	NA
hsa-mir-6885	2.52206	-0.111359	0.588724	-0.189154	0.849972	NA
hsa-mir-6889	2.29404	-0.316187	0.5792	-0.545904	0.585132	NA
hsa-mir-7109	2.3263	0.0204511	0.583052	0.0350759	0.972019	NA
hsa-mir-7150	2.16078	-0.600202	0.566931	-1.05869	0.289742	NA
hsa-mir-7152	1.63984	0.269237	0.542118	0.496638	0.619444	NA
hsa-mir-7154	0.680432	0.075672	0.391387	0.193343	0.84669	NA
hsa-mir-7158	1.62858	0.039998	0.522846	0.0765006	0.939021	NA
hsa-mir-7162	1.02674	0.128143	0.450498	0.284447	0.776068	NA
hsa-mir-7702	0.245803	-0.136956	0.273505	-0.500745	0.616551	NA
hsa-mir-7843	1.67953	-0.0728061	0.549185	-0.132571	0.894533	NA
hsa-mir-7845	1.90202	0.196943	0.55984	0.351784	0.725	NA
hsa-mir-7847	4.13768	0.481226	0.616506	0.780569	0.435056	NA
hsa-mir-7978	1.122	-0.208322	0.486517	-0.428191	0.668512	NA
hsa-mir-8054	0.769669	0.0434329	0.426183	0.101911	0.918827	NA
hsa-mir-8055	0.892571	-0.0242618	0.44958	-0.0539654	0.956963	NA
hsa-mir-8056	2.19738	0.374748	0.577803	0.648575	0.516613	NA
hsa-mir-8061	1.09436	-0.507267	0.468498	-1.08275	0.278919	NA
hsa-mir-8066	1.10471	-0.119864	0.480373	-0.249523	0.802956	NA
hsa-mir-8068	0.646768	0.108653	0.381171	0.285049	0.775606	NA
hsa-mir-8074	0.212138	-0.125092	0.264718	-0.472549	0.636535	NA
hsa-mir-8075	2.32028	0.307181	0.584327	0.5257	0.599096	NA
hsa-mir-8077	0.557531	0.150725	0.36291	0.415323	0.677906	NA
hsa-mir-8088	0.574821	0.0412225	0.371372	0.111001	0.911616	NA
hsa-mir-9-2	0.122901	-0.102295	0.252046	-0.405858	0.684847	NA
hsa-mir-367	1.10996	0.42114	0.460732	0.914068	0.360681	NA
hsa-mir-380	19.6642	0.426948	0.546977	0.780559	0.435062	NA
hsa-mir-18b	0.680432	0.075672	0.391387	0.193343	0.84669	NA
hsa-mir-518d	0.33504	-0.176142	0.306474	-0.574737	0.565469	NA
hsa-mir-518a-2	1.2043	0.242871	0.484238	0.501552	0.615983	NA
hsa-mir-376a-2	1.63893	0.415513	0.521024	0.797493	0.425165	NA
hsa-mir-593	3.22412	0.42244	0.609646	0.692927	0.488355	NA
hsa-mir-548a-3	0.122901	-0.102295	0.252046	-0.405858	0.684847	NA
hsa-mir-603	1.20522	0.0723833	0.489861	0.147763	0.88253	NA
hsa-mir-623	1.34449	0.0813394	0.520029	0.156413	0.875707	NA
hsa-mir-626	2.03186	-0.269465	0.561004	-0.480326	0.630996	NA
hsa-mir-630	1.96453	-0.225634	0.551003	-0.409497	0.682175	NA
hsa-mir-638	0.245803	-0.136956	0.273505	-0.500745	0.616551	NA
hsa-mir-648	0.646768	0.108653	0.381171	0.285049	0.775606	NA
hsa-mir-675	5.57017	-0.798248	0.622662	-1.28199	0.199845	NA
hsa-mir-891b	0.670079	-0.335166	0.401774	-0.834214	0.40416	NA
hsa-mir-885	1.65622	0.340781	0.54342	0.627104	0.530591	NA
hsa-mir-208b	0.670079	-0.335166	0.401774	-0.834214	0.40416	NA
hsa-mir-1182	2.13747	-0.256736	0.575098	-0.446421	0.655293	NA
hsa-mir-1206	1.63984	0.269237	0.542118	0.496638	0.619444	NA
hsa-mir-1289-2	1.445	0.252362	0.514172	0.490813	0.623559	NA
hsa-mir-1251	0.43463	0.231095	0.312928	0.738491	0.460216	NA
hsa-mir-1265	0.457941	-0.237702	0.348819	-0.681447	0.495589	NA
hsa-mir-548i-2	0.45192	0.110996	0.338608	0.327802	0.743062	NA
hsa-mir-1539	0.212138	-0.125092	0.264718	-0.472549	0.636535	NA
hsa-mir-2053	1.00945	0.252381	0.465288	0.542419	0.58753	NA
hsa-mir-2909	0.664058	0.00849221	0.409483	0.0207389	0.983454	NA
hsa-mir-3120	0.212138	-0.125092	0.264718	-0.472549	0.636535	NA
hsa-mir-3131	0.981808	-0.0586805	0.460342	-0.127471	0.898567	NA
hsa-mir-3152	17.3355	-0.137354	0.547182	-0.25102	0.801799	NA
hsa-mir-3160-2	0.245803	-0.136956	0.273505	-0.500745	0.616551	NA
hsa-mir-1193	0.33504	-0.176142	0.306474	-0.574737	0.565469	NA
hsa-mir-3189	2.58337	0.102867	0.592769	0.173536	0.86223	NA
hsa-mir-3197	0.763648	0.44936	0.412138	1.09031	0.275575	NA
hsa-mir-3202-1	1.18793	0.169276	0.482446	0.350869	0.725687	NA
hsa-mir-4297	1.10471	-0.119864	0.480373	-0.249523	0.802956	NA
hsa-mir-4293	0.892571	-0.0242618	0.44958	-0.0539654	0.956963	NA
hsa-mir-4304	1.08231	0.120356	0.453499	0.265393	0.790707	NA
hsa-mir-4310	0.368704	-0.170192	0.299259	-0.568713	0.569551	NA
hsa-mir-4260	2.59401	-0.0610556	0.580982	-0.10509	0.916304	NA
hsa-mir-4253	2.22069	-0.00635984	0.580252	-0.0109605	0.991255	NA
hsa-mir-4262	0.614506	-0.272356	0.366219	-0.743697	0.45706	NA
hsa-mir-4275	0.580842	-0.295841	0.381807	-0.774844	0.438432	NA
hsa-mir-4280	0.792981	-0.392055	0.426805	-0.91858	0.358315	NA
hsa-mir-4292	0.786959	-0.0571812	0.435372	-0.131339	0.895507	NA
hsa-mir-4328	0.212138	-0.125092	0.264718	-0.472549	0.636535	NA
hsa-mir-3666	1.2449	-0.261843	0.500821	-0.522828	0.601094	NA
hsa-mir-3675	2.17114	-0.272488	0.574669	-0.474166	0.635382	NA
hsa-mir-3689a	0.557531	0.150725	0.36291	0.415323	0.677906	NA
hsa-mir-3714	0.122901	-0.102295	0.252046	-0.405858	0.684847	NA
hsa-mir-3919	0.876197	-0.0912695	0.447712	-0.203857	0.838465	NA
hsa-mir-3910-2	0.759317	-0.364127	0.414724	-0.878	0.379944	NA
hsa-mir-3937	0.949546	-0.453906	0.449665	-1.00943	0.312768	NA
hsa-mir-550b-1	1.21124	-0.238346	0.494531	-0.481963	0.629832	NA
hsa-mir-550b-2	0.122901	-0.102295	0.252046	-0.405858	0.684847	NA
hsa-mir-548z	0.792981	-0.392055	0.426805	-0.91858	0.358315	NA
hsa-mir-4418	0.368704	-0.170192	0.299259	-0.568713	0.569551	NA
hsa-mir-4437	0.122901	-0.102295	0.252046	-0.405858	0.684847	NA
hsa-mir-548ag-2	0.245803	-0.136956	0.273505	-0.500745	0.616551	NA
hsa-mir-4462	0.876197	-0.0912695	0.447712	-0.203857	0.838465	NA
hsa-mir-548aj-1	0.981808	-0.0586805	0.460342	-0.127471	0.898567	NA
hsa-mir-4475	0.329019	0.181635	0.281835	0.644475	0.519268	NA
hsa-mir-3689d-2	0.212138	-0.125092	0.264718	-0.472549	0.636535	NA
hsa-mir-3689e	0.763648	0.44936	0.412138	1.09031	0.275575	NA
hsa-mir-4482	0.122901	-0.102295	0.252046	-0.405858	0.684847	NA
hsa-mir-4491	0.122901	-0.102295	0.252046	-0.405858	0.684847	NA
hsa-mir-4520a	0.697722	-0.0189605	0.397815	-0.0476617	0.961986	NA
hsa-mir-4522	1.15566	-0.226034	0.487863	-0.463314	0.643139	NA
hsa-mir-548am	4.41422	-0.366908	0.620542	-0.59127	0.554339	NA
hsa-mir-3977	0.780938	0.27383	0.412453	0.663906	0.50675	NA
hsa-mir-4662a	0.664058	0.00849221	0.409483	0.0207389	0.983454	NA
hsa-mir-4659b	0.703743	-0.351076	0.408573	-0.859276	0.390188	NA
hsa-mir-4666a	0.697722	-0.0189605	0.397815	-0.0476617	0.961986	NA
hsa-mir-4675	1.88565	0.138659	0.56303	0.246272	0.805472	NA
hsa-mir-4682	0.892571	-0.0242618	0.44958	-0.0539654	0.956963	NA
hsa-mir-4684	4.84807	0.285936	0.622938	0.459011	0.646226	NA
hsa-mir-4701	0.122901	-0.102295	0.252046	-0.405858	0.684847	NA
hsa-mir-3198-2	0.780938	0.27383	0.412453	0.663906	0.50675	NA
hsa-mir-4720	0.212138	-0.125092	0.264718	-0.472549	0.636535	NA
hsa-mir-451b	0.212138	-0.125092	0.264718	-0.472549	0.636535	NA
hsa-mir-4730	1.6136	-0.407299	0.53288	-0.764335	0.444668	NA
hsa-mir-4740	1.65622	0.340781	0.54342	0.627104	0.530591	NA
hsa-mir-4757	1.98524	0.489301	0.565958	0.864554	0.387284	NA
hsa-mir-4773-2	0.697722	-0.0189605	0.397815	-0.0476617	0.961986	NA
hsa-mir-4777	0.457941	-0.237702	0.348819	-0.681447	0.495589	NA
hsa-mir-4436b-1	1.00945	0.252381	0.465288	0.542419	0.58753	NA
hsa-mir-4781	1.6959	-0.00783172	0.531996	-0.0147214	0.988254	NA
hsa-mir-4783	0.245803	-0.136956	0.273505	-0.500745	0.616551	NA
hsa-mir-1245b	0.457941	-0.237702	0.348819	-0.681447	0.495589	NA
hsa-mir-4799	2.10905	0.225219	0.560608	0.40174	0.687876	NA
hsa-mir-548ap	7.13204	-0.438312	0.617431	-0.709896	0.477769	NA
hsa-mir-5089	0.457941	-0.237702	0.348819	-0.681447	0.495589	NA
hsa-mir-5580	1.87871	0.608639	0.542977	1.12093	0.262318	NA
hsa-mir-5581	1.79208	-0.468384	0.546293	-0.857385	0.391232	NA
hsa-mir-5583-1	0.769669	0.0434329	0.426183	0.101911	0.918827	NA
hsa-mir-5586	1.32812	0.0132895	0.506713	0.026227	0.979076	NA
hsa-mir-5682	0.753295	-0.027384	0.404147	-0.0677577	0.945979	NA
hsa-mir-548ax	2.567	0.0445872	0.582195	0.0765847	0.938954	NA
hsa-mir-5692b	0.245803	-0.136956	0.273505	-0.500745	0.616551	NA
hsa-mir-6071	0.368704	-0.170192	0.299259	-0.568713	0.569551	NA
hsa-mir-6081	2.39314	0.200184	0.578458	0.346064	0.729294	NA
hsa-mir-6086	0.547178	-0.274483	0.37061	-0.740627	0.45892	NA
hsa-mir-6758	4.52367	0.281675	0.622642	0.452388	0.65099	NA
hsa-mir-6761	1.19395	-0.148853	0.485594	-0.306539	0.759194	NA
hsa-mir-6768	1.55663	-0.014793	0.539942	-0.0273973	0.978143	NA
hsa-mir-6771	0.886549	0.347985	0.446409	0.779521	0.435673	NA
hsa-mir-6779	2.695	-0.127978	0.59568	-0.214843	0.829889	NA
hsa-mir-6822	1.01547	-0.0856976	0.468201	-0.183036	0.85477	NA
hsa-mir-6823	1.44408	0.440752	0.512442	0.860102	0.389733	NA
hsa-mir-6780b	2.55914	0.571804	0.573547	0.996961	0.318783	NA
hsa-mir-6840	1.43975	-0.26129	0.516834	-0.505558	0.613167	NA
hsa-mir-6851	1.4501	0.10583	0.512641	0.20644	0.836447	NA
hsa-mir-6870	0.786959	-0.0571812	0.435372	-0.131339	0.895507	NA
hsa-mir-6875	3.64406	-0.241586	0.614278	-0.393284	0.69411	NA
hsa-mir-6886	2.76184	0.0483377	0.59818	0.080808	0.935595	NA
hsa-mir-7155	0.541157	0.0717605	0.36029	0.199174	0.842127	NA
hsa-mir-7156	0.670079	-0.335166	0.401774	-0.834214	0.40416	NA
hsa-mir-7160	0.33504	-0.176142	0.306474	-0.574737	0.565469	NA
hsa-mir-7703	1.40006	0.0671815	0.501618	0.13393	0.893458	NA
hsa-mir-8060	0.122901	-0.102295	0.252046	-0.405858	0.684847	NA
hsa-mir-8080	1.01547	-0.0856976	0.468201	-0.183036	0.85477	NA
hsa-mir-218-2	4.62125	-0.315714	0.622363	-0.507283	0.611956	NA
hsa-mir-512-2	0.245803	-0.136956	0.273505	-0.500745	0.616551	NA
hsa-mir-320c-2	0.33504	-0.176142	0.306474	-0.574737	0.565469	NA
hsa-mir-3119-2	0.43463	0.231095	0.312928	0.738491	0.460216	NA
hsa-mir-3126	2.52129	0.56181	0.570198	0.985289	0.324482	NA
hsa-mir-4427	0.45192	0.110996	0.338608	0.327802	0.743062	NA
hsa-mir-4540	0.33504	-0.176142	0.306474	-0.574737	0.565469	NA
hsa-mir-4665	1.45102	-0.0431393	0.519648	-0.0830163	0.933839	NA
hsa-mir-4678	1.75581	0.725927	0.534054	1.35928	0.174059	NA
hsa-mir-4697	1.88473	0.271417	0.541785	0.500967	0.616394	NA
hsa-mir-4703	1.97488	0.105278	0.565853	0.186053	0.852404	NA
hsa-mir-4710	0.975787	0.296703	0.457365	0.648722	0.516518	NA
hsa-mir-4748	1.30481	0.456835	0.49853	0.916364	0.359476	NA
hsa-mir-3688-2	0.122901	-0.102295	0.252046	-0.405858	0.684847	NA
hsa-mir-5681a	0.329019	0.181635	0.281835	0.644475	0.519268	NA
hsa-mir-6824	0.792981	-0.392055	0.426805	-0.91858	0.358315	NA
hsa-mir-7153	0.769669	0.0434329	0.426183	0.101911	0.918827	NA
hsa-mir-8085	2.97538	-0.326824	0.594648	-0.549609	0.582588	NA
hsa-mir-208a	0.329019	0.181635	0.281835	0.644475	0.519268	NA
hsa-mir-371a	0.33504	-0.176142	0.306474	-0.574737	0.565469	NA
hsa-mir-320e	1.90804	-0.0896084	0.549604	-0.163042	0.870486	NA
hsa-mir-4323	0.915882	-0.446184	0.447669	-0.996683	0.318919	NA
hsa-mir-4285	0.122901	-0.102295	0.252046	-0.405858	0.684847	NA
hsa-mir-4658	0.769669	0.0434329	0.426183	0.101911	0.918827	NA
hsa-mir-6769a	0.245803	-0.136956	0.273505	-0.500745	0.616551	NA
hsa-mir-6774	0.212138	-0.125092	0.264718	-0.472549	0.636535	NA
hsa-mir-7856	0.457941	-0.237702	0.348819	-0.681447	0.495589	NA
hsa-mir-7973-2	0.122901	-0.102295	0.252046	-0.405858	0.684847	NA
hsa-mir-523	0.212138	-0.125092	0.264718	-0.472549	0.636535	NA
hsa-mir-548i-4	0.680432	0.075672	0.391387	0.193343	0.84669	NA
hsa-mir-1470	0.664058	0.00849221	0.409483	0.0207389	0.983454	NA
hsa-mir-1471	0.245803	-0.136956	0.273505	-0.500745	0.616551	NA
hsa-mir-3115	0.212138	-0.125092	0.264718	-0.472549	0.636535	NA
hsa-mir-3683	0.680432	0.075672	0.391387	0.193343	0.84669	NA
hsa-mir-3927	0.763648	0.44936	0.412138	1.09031	0.275575	NA
hsa-mir-548aa-1	0.45192	0.110996	0.338608	0.327802	0.743062	NA
hsa-mir-4469	0.329019	0.181635	0.281835	0.644475	0.519268	NA
hsa-mir-4643	0.43463	0.231095	0.312928	0.738491	0.460216	NA
hsa-mir-548aq	1.0814	0.299321	0.450781	0.664004	0.506688	NA
hsa-mir-6715b	0.212138	-0.125092	0.264718	-0.472549	0.636535	NA
hsa-mir-6804	1.23286	0.332852	0.475042	0.70068	0.483503	NA
hsa-mir-7159	0.803333	0.0128098	0.414598	0.0308969	0.975352	NA
hsa-mir-7850	1.98524	0.489301	0.565958	0.864554	0.387284	NA
hsa-mir-8064	0.971455	-0.446511	0.447384	-0.998049	0.318256	NA
hsa-mir-3158-2	0.212138	-0.125092	0.264718	-0.472549	0.636535	NA
hsa-mir-3162	0.999098	-0.151647	0.469393	-0.32307	0.746642	NA
hsa-mir-548ak	0.457941	-0.237702	0.348819	-0.681447	0.495589	NA
hsa-mir-6090	2.52206	-0.111359	0.588724	-0.189154	0.849972	NA
hsa-mir-6731	0.803333	0.0128098	0.414598	0.0308969	0.975352	NA
hsa-mir-206	0.753295	-0.027384	0.404147	-0.0677577	0.945979	NA
hsa-mir-3117	0.580842	-0.295841	0.381807	-0.774844	0.438432	NA
hsa-mir-548aa-2	0.547178	-0.274483	0.37061	-0.740627	0.45892	NA
hsa-mir-6757	0.122901	-0.102295	0.252046	-0.405858	0.684847	NA
hsa-mir-8083	0.547178	-0.274483	0.37061	-0.740627	0.45892	NA
hsa-mir-3202-2	0.580842	-0.295841	0.381807	-0.774844	0.438432	NA
hsa-mir-548o-2	0.33504	-0.176142	0.306474	-0.574737	0.565469	NA
hsa-mir-4460	0.892571	-0.0242618	0.44958	-0.0539654	0.956963	NA
hsa-mir-4477b	0.212138	-0.125092	0.264718	-0.472549	0.636535	NA
hsa-mir-6815	2.44409	0.0920677	0.577077	0.159541	0.873242	NA
hsa-mir-517c	0.245803	-0.136956	0.273505	-0.500745	0.616551	NA
hsa-mir-520h	0.368704	-0.170192	0.299259	-0.568713	0.569551	NA
hsa-mir-3116-2	0.122901	-0.102295	0.252046	-0.405858	0.684847	NA
hsa-mir-3156-2	0.574821	0.0412225	0.371372	0.111001	0.911616	NA
hsa-mir-3913-2	0.122901	-0.102295	0.252046	-0.405858	0.684847	NA
hsa-mir-4456	0.122901	-0.102295	0.252046	-0.405858	0.684847	NA
hsa-mir-548av	0.45192	0.110996	0.338608	0.327802	0.743062	NA

## Sheet: selected DEG miRNAs CDDP
	log2FoldChange	pvalue	padj
hsa-mir-3135b	2.03444	2.85688e-16	1.02276e-13
hsa-mir-4301	1.78669	1.66054e-12	1.98157e-10
hsa-mir-4430	1.88696	1.37288e-12	1.98157e-10
hsa-mir-146a	1.85184	5.11058e-12	4.57397e-10
hsa-mir-21	-1.31574	3.07952e-08	2.20494e-06
hsa-mir-193b	-1.50072	7.5796e-08	4.52249e-06
hsa-mir-1246	1.75243	1.07652e-07	5.50562e-06
hsa-mir-99a	-1.26772	2.38175e-07	1.06583e-05
hsa-mir-140	-1.07675	2.9072e-06	0.000115642
hsa-mir-148b	-1.28682	4.52597e-06	0.000135025
hsa-mir-769	-1.08199	4.36537e-06	0.000135025
hsa-mir-4433	-1.18988	3.98685e-06	0.000135025
hsa-mir-4791	1.26413	6.54873e-06	0.00016746
hsa-mir-6087	1.34551	6.45042e-06	0.00016746
hsa-mir-7974	-1.18567	2.15511e-05	0.000514354
hsa-mir-192	-1.07974	2.88794e-05	0.000646177
hsa-mir-495	-1.1797	3.12253e-05	0.000657568
hsa-mir-148a	-1.06699	5.23161e-05	0.00104051
hsa-mir-210	-1.1256	5.63445e-05	0.00106165
hsa-mir-96	-0.949122	5.93571e-05	0.00106249
hsa-mir-214	1.53037	7.28077e-05	0.0012412
hsa-mir-658	1.23518	9.00544e-05	0.00146543
hsa-mir-30c-1	1.38767	0.000104478	0.00162623
hsa-mir-381	-0.908162	0.000155039	0.00222016
hsa-mir-1307	-0.895762	0.000154353	0.00222016
hsa-mir-551a	-1.43169	0.000180712	0.0023961
hsa-mir-616	1.26285	0.000179035	0.0023961
hsa-mir-3199-2	0.989747	0.000209946	0.00268431
hsa-mir-503	-0.846561	0.000245758	0.00303384
hsa-mir-3144	-1.18978	0.000349391	0.0041694
hsa-mir-4497	1.1996	0.000366246	0.00422955
hsa-mir-424	-0.81719	0.000379948	0.00425067
hsa-mir-212	1.50087	0.000451232	0.00489518
hsa-mir-340	-0.80589	0.00054443	0.00556874
hsa-mir-455	-0.867564	0.000533518	0.00556874
hsa-mir-3687	1.27721	0.000576862	0.00573658
hsa-mir-32	-0.82727	0.000720298	0.00696937
hsa-mir-34a	-0.81951	0.000760063	0.00708572
hsa-mir-744	-0.80389	0.000771908	0.00708572
hsa-mir-2115	0.98811	0.00113367	0.0101464
hsa-mir-548f-1	-1.375	0.00122445	0.010437
hsa-mir-4792	1.17468	0.00119896	0.010437
hsa-mir-596	-1.2631	0.00129464	0.0107786
hsa-mir-7641-2	-0.903829	0.0013882	0.0112949
hsa-mir-24-1	-0.708031	0.00168464	0.0134022
hsa-mir-5588	0.840699	0.00191581	0.01491
hsa-mir-6872	1.6242	0.00226529	0.0172548
hsa-mir-4284	-0.754693	0.00302803	0.0225841
hsa-mir-6720	-1.15527	0.00344865	0.0251962
hsa-mir-24-2	-0.717643	0.00373488	0.0267418
hsa-mir-31	0.667608	0.00443722	0.0293003
hsa-mir-7-3	-0.884617	0.00445799	0.0293003
hsa-mir-365a	-0.723902	0.00450144	0.0293003
hsa-mir-3607	0.728524	0.00432387	0.0293003
hsa-mir-7704	1.0972	0.00427048	0.0293003
hsa-mir-101-2	-0.739882	0.00475398	0.0303915
hsa-mir-299	0.84676	0.0051059	0.0320687
hsa-mir-7706	-0.927031	0.00537831	0.0331972
hsa-mir-100	-0.642316	0.00610036	0.0365317
hsa-mir-126	-0.648269	0.00612263	0.0365317
hsa-mir-1278	-1.0626	0.00665762	0.0390726
hsa-mir-146b	-0.704869	0.00712885	0.0411634
hsa-mir-4723	-1.04906	0.00748949	0.0425593
hsa-mir-19a	-0.650453	0.00822184	0.0452834
hsa-mir-218-1	-0.64223	0.00821867	0.0452834
hsa-mir-1273g	-0.81343	0.00837041	0.0454031
hsa-mir-136	-0.653233	0.00904407	0.0483151
hsa-mir-196b	0.628838	0.00917717	0.0483151
hsa-mir-374a	0.621007	0.00944611	0.0490102
hsa-mir-3167	0.825121	0.0105625	0.0540194
hsa-mir-421	0.677132	0.0122073	0.0615521
hsa-mir-1291	0.858586	0.0137483	0.0675338
hsa-mir-2682	-0.709016	0.0137709	0.0675338
hsa-mir-7-1	-0.555416	0.014441	0.0685006
hsa-mir-10a	-0.565968	0.014542	0.0685006
hsa-mir-3663	0.661449	0.0142089	0.0685006
hsa-mir-3074	-0.655006	0.0148253	0.0689282
hsa-mir-134	0.651741	0.0153821	0.0705999
hsa-mir-3195	0.839942	0.0158724	0.0711919
hsa-mir-4508	0.907992	0.0159088	0.0711919
hsa-mir-1273d	-0.658998	0.0173337	0.0766107
hsa-mir-548o	-0.818006	0.0186852	0.0815769
hsa-mir-3976	-0.865243	0.0194841	0.0840397
hsa-mir-137	-0.676973	0.0197507	0.0841755
hsa-mir-22	-0.568397	0.0217626	0.0895517
hsa-mir-10b	-0.52807	0.0213768	0.0895517
hsa-mir-450a-1	-0.5375	0.021617	0.0895517
hsa-mir-411	-0.556138	0.022797	0.0927422
hsa-mir-4700	0.701247	0.0231187	0.0929944
hsa-mir-23b	-0.569428	0.0255374	0.0998419
hsa-mir-27b	-0.556122	0.0256577	0.0998419
hsa-mir-143	0.833097	0.0254395	0.0998419
hsa-mir-16-2	0.566095	0.0276049	0.101345
hsa-mir-452	-0.533936	0.0277424	0.101345
hsa-mir-486	0.797207	0.0274657	0.101345
hsa-mir-615	-0.652122	0.0270223	0.101345
hsa-mir-3908	0.627634	0.0277206	0.101345
hsa-mir-4739	0.804335	0.0273577	0.101345
hsa-mir-877	-0.680075	0.0303444	0.10973
hsa-mir-663a	0.876005	0.0324579	0.116199
hsa-mir-99b	-0.488639	0.0334799	0.118671
hsa-mir-590	-0.603727	0.0354389	0.123409
hsa-mir-539	-0.602672	0.0355061	0.123409
hsa-mir-3158-1	-0.890589	0.0363841	0.125245
hsa-mir-6883	0.764103	0.0376683	0.128431
hsa-mir-320a	-0.517706	0.0388456	0.130372
hsa-mir-1303	0.586435	0.038966	0.130372
hsa-mir-29a	-0.463878	0.0394035	0.130615
hsa-mir-4797	0.469363	0.0418325	0.136146
hsa-mir-155	0.473365	0.0417077	0.136146
hsa-mir-548d-1	0.738774	0.0424045	0.136764
hsa-mir-221	0.485094	0.0448825	0.143464
hsa-mir-194-1	0.638079	0.0454587	0.14402
hsa-mir-942	0.621224	0.0461367	0.144885
hsa-mir-4725	0.697566	0.047923	0.149186
hsa-mir-194-2	0.645859	0.0486009	0.149992
hsa-mir-181a-2	-0.448126	0.0500235	0.153063
hsa-mir-30a	-0.462089	0.0559377	0.16827
hsa-mir-185	0.478779	0.0562612	0.16827
hsa-mir-1277	-0.670181	0.0564966	0.16827
hsa-mir-3182	0.686574	0.0568735	0.16827
hsa-mir-18a	-0.488841	0.0585578	0.171833
hsa-mir-576	-0.513099	0.0602791	0.175447
hsa-mir-376a-1	0.610317	0.061709	0.177808
hsa-mir-374b	0.471201	0.0620839	0.177808
hsa-mir-432	0.57539	0.0626273	0.177941
hsa-mir-127	-0.473369	0.0648429	0.182785
hsa-mir-2355	-0.686598	0.0660742	0.184801
hsa-mir-183	-0.424738	0.067166	0.186399
hsa-mir-7641-1	-0.491641	0.0684874	0.188604
hsa-mir-625	-0.442656	0.0715844	0.195627
hsa-mir-532	-0.419778	0.0749203	0.201665
hsa-mir-542	-0.426387	0.0746979	0.201665
hsa-mir-4709	-0.593269	0.0756591	0.202134
hsa-mir-889	-0.464619	0.0767555	0.203544
hsa-mir-92a-1	0.402085	0.0802067	0.211132
hsa-mir-671	0.450985	0.08124	0.212292
hsa-mir-25	0.425594	0.0937411	0.243183
hsa-mir-130a	-0.499664	0.0979696	0.252324
hsa-mir-151a	-0.377221	0.101724	0.258506
hsa-mir-3161	0.44236	0.101814	0.258506
hsa-mir-4485	0.65116	0.103598	0.261184
hsa-mir-34c	0.608813	0.110566	0.275179
hsa-mir-937	0.651277	0.110686	0.275179
hsa-mir-29c	-0.551827	0.112739	0.276443
hsa-mir-4512	0.574451	0.112505	0.276443
hsa-mir-655	-0.592107	0.115849	0.281223
hsa-mir-4459	-0.520111	0.11626	0.281223
hsa-mir-6073	0.462614	0.11807	0.283686
hsa-mir-320b-1	-0.506852	0.120258	0.287015
hsa-mir-425	-0.349878	0.127591	0.302501
hsa-mir-450b	-0.355169	0.140989	0.332065
hsa-mir-4473	-0.620754	0.143312	0.335332
hsa-mir-494	0.398271	0.14694	0.341587
hsa-mir-139	0.401878	0.153268	0.354001
hsa-mir-92a-2	-0.425428	0.156787	0.359806
hsa-mir-378a	-0.315321	0.159865	0.362227
hsa-mir-589	-0.75555	0.159576	0.362227
hsa-mir-224	-0.328515	0.161869	0.364459
hsa-mir-296	0.440998	0.163081	0.364895
hsa-mir-378g	-0.533362	0.169905	0.377802
hsa-mir-9-1	-0.488777	0.17346	0.383324
hsa-let-7b	-0.313779	0.175626	0.385731
hsa-mir-320c-1	-0.506469	0.179119	0.391003
hsa-mir-107	0.390415	0.183565	0.39828
hsa-mir-376c	0.446626	0.185953	0.401031
hsa-mir-500a	-0.360683	0.200169	0.426551
hsa-mir-651	-0.371355	0.199721	0.426551
hsa-let-7c	-0.304644	0.201847	0.426932
hsa-mir-330	-0.321242	0.203945	0.426932
hsa-mir-1301	0.340685	0.203984	0.426932
hsa-mir-378d-2	0.50375	0.205118	0.426932
hsa-mir-487b	0.374356	0.207831	0.430078
hsa-mir-301a	-0.437825	0.213011	0.435759
hsa-mir-6716	-0.508013	0.212325	0.435759
hsa-mir-1185-1	-0.337366	0.215424	0.438191
hsa-mir-335	0.289133	0.217955	0.440836
hsa-mir-30d	-0.307218	0.230677	0.463946
hsa-mir-548u	-0.47477	0.235918	0.469215
hsa-mir-3613	-0.323477	0.235107	0.469215
hsa-mir-16-1	-0.287201	0.239497	0.472786
hsa-mir-324	-0.365784	0.240355	0.472786
hsa-mir-607	-0.40913	0.243452	0.476262
hsa-mir-106b	0.263553	0.248601	0.483692
hsa-mir-4326	-0.40321	0.250598	0.484942
hsa-mir-125b-2	-0.309442	0.252104	0.485233
hsa-mir-132	-0.360964	0.253685	0.485665
hsa-mir-186	0.255937	0.259867	0.494853
hsa-mir-377	-0.355953	0.267489	0.502666
hsa-mir-323a	0.311178	0.268182	0.502666
hsa-mir-4677	-0.403982	0.266423	0.502666
hsa-mir-27a	-0.251048	0.273159	0.509327
hsa-mir-29b-1	-0.376129	0.279098	0.512491
hsa-mir-505	-0.306776	0.279548	0.512491
hsa-mir-5100	-0.464837	0.280582	0.512491
hsa-mir-6752	0.433367	0.280448	0.512491
hsa-mir-98	0.249849	0.285516	0.515019
hsa-mir-660	-0.273567	0.285854	0.515019
hsa-mir-7108	0.397974	0.286281	0.515019
hsa-mir-33b	-0.435029	0.289979	0.516481
hsa-mir-1292	-0.427822	0.288807	0.516481
hsa-mir-3615	-0.285818	0.292428	0.518264
hsa-mir-337	-0.370373	0.307029	0.541459
hsa-mir-138-2	-0.386754	0.309717	0.543523
hsa-mir-28	-0.238915	0.313199	0.546953
hsa-mir-3159	-0.259986	0.319098	0.554549
hsa-mir-6516	0.384504	0.322244	0.557312
hsa-mir-502	-0.340253	0.326419	0.561817
hsa-mir-188	-0.404508	0.335349	0.574425
hsa-mir-6724	0.398243	0.339638	0.579002
hsa-mir-1268a	0.343845	0.346351	0.584875
hsa-mir-935	0.251678	0.346027	0.584875
hsa-mir-423	-0.221312	0.350401	0.588936
hsa-mir-654	-0.228964	0.352631	0.589915
hsa-mir-548k	-0.320955	0.359824	0.595422
hsa-mir-3653	-0.294061	0.360912	0.595422
hsa-mir-1273f	-0.324323	0.360756	0.595422
hsa-mir-138-1	0.326127	0.372758	0.601571
hsa-mir-339	-0.219802	0.373041	0.601571
hsa-mir-504	-0.251498	0.370722	0.601571
hsa-mir-151b	0.40693	0.370699	0.601571
hsa-mir-941-1	0.254654	0.371187	0.601571
hsa-mir-1185-2	0.342397	0.378668	0.607906
hsa-mir-193a	-0.250744	0.380426	0.608002
hsa-mir-19b-1	-0.208407	0.386983	0.608916
hsa-mir-615	-0.278955	0.387801	0.608916
hsa-mir-345	0.253178	0.387357	0.608916
hsa-mir-4448	0.221005	0.384152	0.608916
hsa-let-7a-3	-0.276562	0.390837	0.611004
hsa-mir-433	0.260298	0.394518	0.611418
hsa-mir-154	-0.344516	0.392868	0.611418
hsa-mir-20a	-0.211006	0.40019	0.61508
hsa-mir-128-1	-0.217947	0.402036	0.61508
hsa-mir-342	0.229954	0.40056	0.61508
hsa-mir-130b	0.206429	0.416047	0.633807
hsa-mir-652	0.203078	0.431695	0.654859
hsa-let-7g	-0.202247	0.447191	0.675503
hsa-mir-369	-0.187817	0.456623	0.686853
hsa-mir-125a	0.189413	0.460323	0.689521
hsa-mir-331	-0.198293	0.471406	0.70318
hsa-mir-26a-1	-0.184955	0.474911	0.705469
hsa-mir-30e	-0.169063	0.477898	0.70667
hsa-mir-484	-0.194125	0.479667	0.70667
hsa-mir-4449	0.24764	0.497672	0.73019
hsa-mir-181b-2	0.170884	0.515766	0.75365
hsa-mir-3665	0.276863	0.519518	0.756047
hsa-mir-3529	-0.178037	0.527443	0.764472
hsa-let-7d	0.138954	0.540555	0.774074
hsa-mir-93	0.142055	0.539066	0.774074
hsa-mir-1197	0.252089	0.53636	0.774074
hsa-mir-3912	-0.242783	0.546602	0.779616
hsa-mir-485	0.184245	0.548898	0.779784
hsa-mir-758	-0.175906	0.55428	0.781452
hsa-mir-548h-1	0.200506	0.554438	0.781452
hsa-mir-454	0.153713	0.562453	0.786555
hsa-mir-1273e	-0.157077	0.560985	0.786555
hsa-mir-3960	0.213651	0.565103	0.787187
hsa-mir-558	0.225347	0.572092	0.793833
hsa-mir-26a-2	-0.200074	0.578306	0.796283
hsa-mir-5095	-0.218987	0.577741	0.796283
hsa-mir-23a	0.123142	0.598857	0.818285
hsa-mir-5572	0.177989	0.598165	0.818285
hsa-mir-128-2	-0.180987	0.603464	0.821445
hsa-mir-17	-0.124939	0.609117	0.822883
hsa-mir-4488	-0.223641	0.608293	0.822883
hsa-mir-8086	-0.144097	0.613799	0.82609
hsa-mir-328	0.145927	0.617476	0.827926
hsa-mir-1273c	0.193719	0.627043	0.837617
hsa-mir-144	0.135601	0.638127	0.846333
hsa-mir-1248	0.163376	0.64066	0.846333
hsa-mir-3184	-0.154487	0.638723	0.846333
hsa-let-7i	-0.119562	0.654584	0.859901
hsa-mir-382	0.114045	0.655735	0.859901
hsa-mir-4419a	0.13789	0.660376	0.862828
hsa-mir-493	0.102313	0.664728	0.865355
hsa-mir-1296	0.154908	0.670019	0.869083
hsa-let-7e	0.101919	0.675982	0.871398
hsa-mir-26b	0.108219	0.679106	0.871398
hsa-mir-431	-0.126907	0.678317	0.871398
hsa-mir-204	-0.138021	0.692968	0.872337
hsa-mir-15b	0.0995467	0.695032	0.872337
hsa-mir-191	-0.0939985	0.694148	0.872337
hsa-mir-379	-0.0914571	0.696895	0.872337
hsa-mir-1226	0.161542	0.690767	0.872337
hsa-mir-1972-1	0.167391	0.68553	0.872337
hsa-mir-5708	0.167437	0.686734	0.872337
hsa-mir-5701-1	0.151073	0.701347	0.874851
hsa-mir-619	-0.115677	0.70396	0.875061
hsa-mir-329-1	-0.110793	0.720164	0.892106
hsa-mir-197	-0.0896671	0.729753	0.897567
hsa-mir-409	-0.0839703	0.727147	0.897567
hsa-mir-5096	0.0943506	0.732094	0.897567
hsa-mir-3929	0.12105	0.736053	0.899342
hsa-mir-548g	-0.134387	0.7393	0.900236
hsa-let-7f-2	-0.0808236	0.751144	0.909632
hsa-mir-152	-0.10059	0.755788	0.909632
hsa-mir-887	0.149238	0.75718	0.909632
hsa-mir-3177	-0.131407	0.753043	0.909632
hsa-mir-543	-0.0903539	0.766931	0.918265
hsa-mir-7851	0.0952644	0.771839	0.921061
hsa-mir-410	0.0783195	0.778066	0.923442
hsa-mir-103b-1	0.0922402	0.778993	0.923442
hsa-mir-149	-0.0640496	0.786709	0.929511
hsa-mir-338	-0.109656	0.789352	0.929565
hsa-mir-550a-1	-0.1025	0.800284	0.93628
hsa-mir-1271	-0.0809759	0.79792	0.93628
hsa-mir-566	0.0818584	0.803541	0.937029
hsa-mir-628	0.10252	0.80708	0.938099
hsa-mir-1304	-0.0664472	0.819653	0.94963
hsa-mir-20b	0.0896879	0.82545	0.950197
hsa-mir-5010	0.0863276	0.824624	0.950197
hsa-mir-1293	-0.059938	0.833393	0.956265
hsa-let-7f-1	-0.0472403	0.849528	0.959962
hsa-mir-584	0.0553126	0.842371	0.959962
hsa-mir-760	0.0579438	0.847437	0.959962
hsa-mir-3176	-0.0585677	0.850022	0.959962
hsa-mir-487a	-0.0705095	0.850018	0.959962
hsa-mir-30b	0.0447445	0.856122	0.963811
hsa-let-7a-1	-0.0371364	0.877448	0.970373
hsa-mir-15a	-0.0444325	0.897191	0.970373
hsa-mir-196a-1	0.0535806	0.896738	0.970373
hsa-mir-181b-1	0.0385365	0.866972	0.970373
hsa-mir-222	0.0291805	0.900897	0.970373
hsa-mir-361	0.0289493	0.910741	0.970373
hsa-mir-92b	0.039183	0.871458	0.970373
hsa-mir-573	0.0558587	0.869694	0.970373
hsa-mir-582	0.0309469	0.910054	0.970373
hsa-mir-1180	0.0288848	0.902209	0.970373
hsa-mir-1285-1	0.0356466	0.904292	0.970373
hsa-mir-1273a	0.0421416	0.885566	0.970373
hsa-mir-1306	0.0500039	0.907341	0.970373
hsa-mir-3662	0.0408898	0.904121	0.970373
hsa-mir-378f	-0.04635	0.904619	0.970373
hsa-mir-4521	0.0302523	0.903005	0.970373
hsa-mir-412	-0.0509275	0.898089	0.970373
hsa-mir-323b	0.0454726	0.889948	0.970373
hsa-let-7a-2	0.0324648	0.924691	0.973645
hsa-mir-182	-0.0232826	0.920199	0.973645
hsa-mir-362	-0.028554	0.922826	0.973645
hsa-mir-501	-0.02912	0.917919	0.973645
hsa-mir-598	-0.0201472	0.935859	0.982515
hsa-mir-199a-1	-0.0178863	0.946026	0.988648
hsa-mir-1254-1	0.0225579	0.949986	0.988648
hsa-mir-6723	0.0211684	0.9475	0.988648
hsa-mir-125b-1	0.0130456	0.956723	0.989904
hsa-mir-4461	-0.0233497	0.954989	0.989904
hsa-mir-101-1	0.00806312	0.971366	0.990402
hsa-mir-103a-2	0.00482589	0.984421	0.990402
hsa-mir-30c-2	-0.0121184	0.964593	0.990402
hsa-mir-181a-1	-0.0113506	0.969185	0.990402
hsa-mir-370	-0.00979254	0.966789	0.990402
hsa-mir-574	0.00481355	0.984869	0.990402
hsa-mir-641	-0.00949254	0.977682	0.990402
hsa-mir-466	-0.00937583	0.976276	0.990402
hsa-mir-378c	-0.00549191	0.983018	0.990402
hsa-mir-4664	-0.00792156	0.98353	0.990402
hsa-mir-181d	-0.000468911	0.998884	0.998884
hsa-mir-656	0.00130011	0.996574	0.998884

## Sheet: selected DEG miRNAs CDDP_ P
	log2FoldChange	pvalue	padj
hsa-mir-7974	-3.70595	3.16203e-20	1.12252e-17
hsa-mir-7-1	-2.64241	1.07012e-16	1.89946e-14
hsa-mir-7-3	-2.97049	1.06916e-11	1.26517e-09
hsa-mir-4301	1.93003	1.8292e-10	1.62341e-08
hsa-mir-573	-3.29509	6.88391e-10	4.88758e-08
hsa-mir-3135b	2.04091	2.83588e-09	1.6779e-07
hsa-mir-3529	-2.12062	2.6059e-08	1.32157e-06
hsa-mir-6131	2.06598	2.17655e-06	9.65843e-05
hsa-mir-139	1.47232	2.75951e-06	0.000108847
hsa-mir-3182	1.63722	3.4559e-06	0.000122684
hsa-mir-7-2	-2.01342	4.00327e-06	0.000127133
hsa-mir-615	-1.40806	4.29744e-06	0.000127133
hsa-mir-6073	1.6163	5.74877e-06	0.000156986
hsa-mir-146a	1.5425	1.03289e-05	0.000244451
hsa-mir-503	-1.27242	1.01163e-05	0.000244451
hsa-mir-335	-1.28104	1.39899e-05	0.000310402
hsa-mir-4723	-1.864	6.53398e-05	0.00136445
hsa-mir-129-1	1.90359	9.32639e-05	0.00174256
hsa-mir-3199-2	1.30112	9.26937e-05	0.00174256
hsa-mir-452	-1.19997	0.000134462	0.00228305
hsa-mir-3662	-1.67497	0.000135054	0.00228305
hsa-mir-2682	-1.21168	0.000219602	0.00354358
hsa-mir-5701-1	1.38613	0.000497713	0.00768209
hsa-mir-636	1.74588	0.000552434	0.00817141
hsa-mir-214	1.50538	0.000866697	0.0123071
hsa-mir-31	1.05991	0.00102967	0.0140589
hsa-mir-99a	-1.06372	0.00125324	0.0164778
hsa-mir-6872	1.34544	0.00141684	0.0179635
hsa-mir-582	-1.20285	0.00193048	0.0236317
hsa-mir-3607	1.00771	0.00280088	0.0331438
hsa-mir-548f-1	-1.49593	0.00313176	0.0357577
hsa-mir-433	1.01539	0.00322323	0.0357577
hsa-mir-424	-0.85056	0.00348168	0.0363529
hsa-mir-2115	1.2679	0.00344862	0.0363529
hsa-mir-328	0.969582	0.00424642	0.0430708
hsa-mir-27b	-0.850341	0.00502395	0.0495417
hsa-mir-3144	-1.04029	0.00533519	0.051189
hsa-mir-616	1.0767	0.00608713	0.0540212
hsa-mir-658	1.27541	0.00593483	0.0540212
hsa-mir-769	-0.916163	0.00623906	0.0540212
hsa-mir-1273d	-0.9175	0.00620062	0.0540212
hsa-mir-152	0.918782	0.00916	0.0739431
hsa-mir-151a	-0.743845	0.00895758	0.0739431
hsa-mir-1246	0.773723	0.00916478	0.0739431
hsa-mir-548o	-1.07912	0.0113687	0.0896864
hsa-mir-6724	1.14604	0.0119646	0.0923359
hsa-mir-4485	0.96182	0.0132364	0.0999769
hsa-mir-551a	-1.10958	0.013997	0.101662
hsa-mir-4791	0.833058	0.0140323	0.101662
hsa-mir-450b	-0.712906	0.0152537	0.108301
hsa-mir-10a	-0.706386	0.0156208	0.108733
hsa-mir-6516	1.10665	0.01672	0.114146
hsa-mir-140	-0.755659	0.0208202	0.139456
hsa-let-7d	0.704059	0.0241575	0.158443
hsa-mir-23a	0.651629	0.0249355	0.158443
hsa-mir-4725	0.946389	0.0249938	0.158443
hsa-mir-6087	0.851739	0.0262696	0.163609
hsa-let-7c	-0.681697	0.0277611	0.169917
hsa-mir-144	0.778178	0.028873	0.173727
hsa-mir-128-1	-0.612579	0.0305148	0.174722
hsa-mir-370	-0.642798	0.0302645	0.174722
hsa-mir-1273e	-0.725627	0.0304393	0.174722
hsa-mir-576	-0.725565	0.0317158	0.178716
hsa-mir-221	0.690213	0.0327771	0.181811
hsa-mir-224	-0.62344	0.0342014	0.186792
hsa-mir-1291	0.867376	0.0354058	0.19044
hsa-mir-19b-1	0.620366	0.0370268	0.196187
hsa-mir-99b	-0.600189	0.0404222	0.211028
hsa-mir-222	0.630546	0.0430919	0.221705
hsa-mir-7641-1	0.722586	0.0473472	0.240118
hsa-mir-4488	0.860318	0.0501689	0.250845
hsa-mir-339	0.578554	0.0511161	0.252031
hsa-mir-548u	-0.91423	0.0532613	0.25901
hsa-mir-1278	-0.814491	0.0568707	0.269188
hsa-mir-378c	-0.622122	0.0562943	0.269188
hsa-mir-4449	0.672974	0.0613334	0.282771
hsa-mir-4459	-0.736553	0.0610577	0.282771
hsa-mir-210	-0.626425	0.0668501	0.296647
hsa-mir-181a-1	-0.646405	0.0663185	0.296647
hsa-mir-130a	-0.577562	0.0655994	0.296647
hsa-mir-92a-1	0.569167	0.0690599	0.300981
hsa-mir-1296	-0.845331	0.0695223	0.300981
hsa-mir-3176	0.681307	0.0707403	0.302564
hsa-mir-148b	-0.630472	0.071696	0.303001
hsa-mir-651	-0.663851	0.0740913	0.30944
hsa-mir-1185-1	-0.641236	0.0772316	0.318805
hsa-mir-149	-0.516749	0.0790648	0.322621
hsa-mir-4700	0.713827	0.0806139	0.325204
hsa-mir-193b	-0.709221	0.0831532	0.331678
hsa-mir-409	-0.500749	0.0876626	0.34578
hsa-mir-130b	-0.561639	0.0889885	0.347153
hsa-mir-4448	-0.510591	0.09426	0.363721
hsa-mir-3960	0.60137	0.0962044	0.367232
hsa-mir-30b	0.522484	0.0977183	0.369042
hsa-mir-744	-0.482316	0.103949	0.380431
hsa-mir-4326	-0.671821	0.103196	0.380431
hsa-mir-4433	-0.574374	0.102524	0.380431
hsa-mir-1285-1	-0.546668	0.106498	0.385783
hsa-mir-656	-0.589342	0.10881	0.390177
hsa-mir-1307	-0.486108	0.110977	0.393968
hsa-mir-362	0.518566	0.115857	0.407219
hsa-mir-30e	-0.492366	0.117593	0.408717
hsa-mir-450a-1	-0.456374	0.124299	0.408717
hsa-mir-589	-0.952297	0.124342	0.408717
hsa-mir-301b	0.69581	0.123747	0.408717
hsa-mir-3158-1	-0.747638	0.122283	0.408717
hsa-mir-3195	-0.491892	0.12316	0.408717
hsa-mir-155	0.455272	0.123393	0.408717
hsa-mir-664a	0.670257	0.125677	0.409314
hsa-mir-548k	-0.63478	0.127422	0.411227
hsa-mir-381	-0.55944	0.129607	0.414509
hsa-mir-10b	-0.429858	0.132843	0.421064
hsa-mir-3159	-0.475667	0.13404	0.421099
hsa-mir-32	-0.493943	0.137717	0.428856
hsa-mir-3167	0.623021	0.1448	0.443137
hsa-mir-4797	0.421736	0.14356	0.443137
hsa-mir-148a	-0.467691	0.153752	0.462557
hsa-mir-125a	0.45932	0.153678	0.462557
hsa-mir-92b	-0.421435	0.159296	0.474184
hsa-mir-6720	-0.600762	0.160287	0.474184
hsa-mir-29b-1	-0.512377	0.163432	0.474896
hsa-mir-107	0.479206	0.162612	0.474896
hsa-mir-504	0.505848	0.165397	0.474896
hsa-mir-6752	-0.592066	0.165879	0.474896
hsa-mir-3615	-0.44904	0.167493	0.475681
hsa-mir-182	0.395748	0.169886	0.476581
hsa-mir-1185-2	-0.669048	0.170495	0.476581
hsa-mir-1248	0.523335	0.181508	0.500266
hsa-mir-2355	-0.561447	0.181787	0.500266
hsa-mir-192	-0.49177	0.187422	0.506236
hsa-mir-125b-1	0.381195	0.19679	0.506236
hsa-mir-9-1	0.500223	0.194007	0.506236
hsa-mir-376c	0.48473	0.193352	0.506236
hsa-mir-378a	-0.404143	0.191407	0.506236
hsa-mir-542	-0.380173	0.191261	0.506236
hsa-mir-1226	0.586521	0.188876	0.506236
hsa-mir-378f	-0.623912	0.187345	0.506236
hsa-mir-3976	-0.563456	0.196331	0.506236
hsa-mir-191	0.365608	0.205532	0.518919
hsa-mir-340	-0.404606	0.20435	0.518919
hsa-mir-4521	-0.373505	0.206106	0.518919
hsa-mir-98	0.383728	0.211286	0.528215
hsa-mir-411	-0.382697	0.214488	0.53247
hsa-mir-3613	-0.402353	0.217738	0.536785
hsa-mir-181b-2	0.391012	0.221178	0.541506
hsa-mir-486	-0.577776	0.225392	0.544355
hsa-mir-487a	-0.544177	0.226942	0.544355
hsa-mir-596	-0.531508	0.22689	0.544355
hsa-mir-455	-0.422201	0.230375	0.548879
hsa-let-7b	-0.353104	0.2358	0.549734
hsa-mir-607	-0.496338	0.235588	0.549734
hsa-mir-877	-0.436178	0.236928	0.549734
hsa-mir-7704	0.512348	0.236323	0.549734
hsa-mir-17	0.345971	0.246828	0.558786
hsa-mir-24-2	-0.362057	0.244709	0.558786
hsa-mir-1271	-0.435157	0.245524	0.558786
hsa-mir-4677	-0.490819	0.247125	0.558786
hsa-mir-22	-0.352344	0.251762	0.562014
hsa-mir-320a	0.329514	0.250215	0.562014
hsa-mir-376a-1	0.42409	0.253302	0.562014
hsa-mir-29a	0.341026	0.264156	0.571802
hsa-mir-197	-0.361851	0.260316	0.571802
hsa-mir-4430	0.45625	0.263428	0.571802
hsa-mir-4508	0.489629	0.262151	0.571802
hsa-mir-3161	0.434593	0.267489	0.575508
hsa-mir-193a	0.359563	0.271712	0.58107
hsa-mir-194-1	0.414661	0.277118	0.589083
hsa-mir-412	-0.514346	0.279736	0.591109
hsa-mir-625	-0.322125	0.283936	0.596433
hsa-mir-4473	-0.501265	0.287112	0.599557
hsa-mir-487b	0.367991	0.290012	0.602071
hsa-mir-758	-0.391365	0.295352	0.607659
hsa-mir-5100	-0.516284	0.296127	0.607659
hsa-mir-128-2	-0.384968	0.301541	0.615214
hsa-mir-3687	0.452515	0.309249	0.625444
hsa-mir-7641-2	0.3093	0.310079	0.625444
hsa-mir-181d	-0.398943	0.319941	0.634521
hsa-mir-941-1	-0.319437	0.318928	0.634521
hsa-mir-369	0.305372	0.319887	0.634521
hsa-let-7i	-0.312196	0.32455	0.640085
hsa-mir-26b	0.29599	0.32977	0.643232
hsa-mir-539	-0.332751	0.328945	0.643232
hsa-mir-16-1	-0.28398	0.335706	0.645604
hsa-mir-125b-2	-0.299316	0.343074	0.645604
hsa-mir-194-2	0.410129	0.33434	0.645604
hsa-mir-324	0.328863	0.341025	0.645604
hsa-mir-345	-0.336378	0.343716	0.645604
hsa-mir-1277	-0.377485	0.341428	0.645604
hsa-mir-7706	-0.3868	0.336977	0.645604
hsa-mir-30a	-0.297642	0.354724	0.658016
hsa-mir-598	-0.282071	0.356996	0.658016
hsa-mir-421	0.334782	0.357487	0.658016
hsa-mir-6723	0.335117	0.357739	0.658016
hsa-mir-23b	-0.279782	0.361485	0.66148
hsa-let-7f-2	0.276754	0.364243	0.663109
hsa-mir-301a	-0.352463	0.370304	0.670703
hsa-let-7a-3	-0.340906	0.377218	0.673104
hsa-mir-19a	0.280765	0.377318	0.673104
hsa-mir-671	-0.283716	0.37513	0.673104
hsa-mir-1225	-0.420315	0.384166	0.681895
hsa-mir-1304	-0.307316	0.388036	0.685337
hsa-mir-342	0.273803	0.398264	0.695838
hsa-mir-1292	0.366684	0.398937	0.695838
hsa-mir-4739	0.344749	0.399862	0.695838
hsa-mir-410	0.277285	0.402925	0.696021
hsa-mir-374b	0.265056	0.403888	0.696021
hsa-mir-501	0.26985	0.408191	0.700037
hsa-mir-137	-0.273148	0.413548	0.704917
hsa-mir-574	-0.250265	0.415008	0.704917
hsa-mir-548h-1	-0.323316	0.418272	0.70708
hsa-mir-132	0.270295	0.427667	0.713568
hsa-mir-296	0.31799	0.424188	0.713568
hsa-mir-641	-0.331975	0.428141	0.713568
hsa-mir-337	0.298228	0.432169	0.716916
hsa-mir-20b	0.347597	0.434191	0.71692
hsa-mir-500a	-0.248501	0.444044	0.729794
hsa-mir-365a	-0.235293	0.446782	0.730911
hsa-mir-218-1	-0.226276	0.455026	0.740983
hsa-mir-425	0.211098	0.466397	0.747378
hsa-mir-532	0.226482	0.464875	0.747378
hsa-mir-652	0.21986	0.467374	0.747378
hsa-mir-154	0.308919	0.462607	0.747378
hsa-mir-30c-2	0.21821	0.471665	0.750856
hsa-mir-188	-0.323634	0.490914	0.753004
hsa-mir-590	-0.231367	0.491834	0.753004
hsa-mir-654	-0.212124	0.479874	0.753004
hsa-mir-1303	0.261706	0.490682	0.753004
hsa-mir-4284	-0.246525	0.477003	0.753004
hsa-mir-3908	0.231912	0.483389	0.753004
hsa-mir-4664	-0.308179	0.486058	0.753004
hsa-mir-4709	0.255717	0.492856	0.753004
hsa-mir-5588	0.23462	0.484228	0.753004
hsa-mir-6883	0.301268	0.494225	0.753004
hsa-mir-378g	-0.304668	0.503845	0.76438
hsa-mir-21	-0.254792	0.511982	0.766658
hsa-mir-379	-0.197554	0.508654	0.766658
hsa-mir-3665	0.293509	0.513984	0.766658
hsa-mir-1273f	-0.251942	0.511065	0.766658
hsa-mir-338	0.288988	0.516415	0.76706
hsa-mir-329-1	0.220214	0.519586	0.768554
hsa-mir-484	0.212191	0.524698	0.769702
hsa-mir-942	-0.258528	0.523245	0.769702
hsa-mir-5010	-0.286692	0.530123	0.774459
hsa-mir-24-1	-0.170556	0.554587	0.776722
hsa-mir-27a	0.171133	0.564491	0.776722
hsa-mir-199a-1	0.186721	0.555574	0.776722
hsa-mir-29c	0.245353	0.538107	0.776722
hsa-mir-377	-0.212957	0.561501	0.776722
hsa-mir-323a	0.192469	0.55395	0.776722
hsa-mir-566	-0.222981	0.544891	0.776722
hsa-mir-660	0.178385	0.559678	0.776722
hsa-mir-1301	0.202896	0.539235	0.776722
hsa-mir-1275	0.276996	0.541836	0.776722
hsa-mir-3929	-0.237905	0.557089	0.776722
hsa-mir-4419a	0.193443	0.563296	0.776722
hsa-mir-5095	-0.249771	0.553345	0.776722
hsa-mir-1273g	-0.194378	0.54814	0.776722
hsa-mir-548g	-0.274093	0.557068	0.776722
hsa-mir-320c-1	0.230979	0.570478	0.78193
hsa-mir-8086	0.188876	0.57864	0.790065
hsa-mir-15b	-0.168832	0.594402	0.805392
hsa-mir-323b	0.203075	0.593613	0.805392
hsa-mir-100	-0.173161	0.597993	0.806707
hsa-mir-5572	-0.212902	0.599917	0.806707
hsa-mir-16-2	-0.156778	0.614517	0.820126
hsa-mir-889	-0.160861	0.613049	0.820126
hsa-mir-374a	0.16841	0.6197	0.823946
hsa-mir-320b-1	0.178795	0.626451	0.829814
hsa-mir-181b-1	0.136702	0.633382	0.835876
hsa-mir-20a	0.143041	0.63599	0.836074
hsa-mir-1254-1	-0.204882	0.638242	0.836074
hsa-mir-196b	0.149437	0.651593	0.850424
hsa-mir-26a-2	-0.18296	0.65536	0.852208
hsa-mir-382	-0.139285	0.658931	0.853725
hsa-mir-183	0.126764	0.661768	0.854283
hsa-mir-15a	-0.166605	0.666212	0.856903
hsa-mir-106b	-0.120293	0.674779	0.864789
hsa-mir-550a-1	-0.187101	0.678408	0.864881
hsa-mir-378d-2	0.187849	0.682814	0.864881
hsa-mir-1268a	-0.171833	0.680963	0.864881
hsa-mir-7851	-0.150379	0.684596	0.864881
hsa-mir-619	-0.13356	0.702693	0.875285
hsa-mir-3653	0.138205	0.700843	0.875285
hsa-mir-4497	0.130619	0.69717	0.875285
hsa-mir-6716	0.168325	0.700532	0.875285
hsa-mir-5096	-0.118039	0.706142	0.876505
hsa-let-7a-1	0.116991	0.713992	0.879533
hsa-mir-92a-2	0.123297	0.713384	0.879533
hsa-mir-181a-2	0.10829	0.718801	0.879533
hsa-mir-204	-0.139437	0.720969	0.879533
hsa-mir-138-2	0.137104	0.71658	0.879533
hsa-mir-101-1	0.0954737	0.735635	0.888307
hsa-mir-3663	-0.128656	0.735668	0.888307
hsa-mir-7108	-0.11451	0.73545	0.888307
hsa-mir-103b-1	0.125864	0.739662	0.890101
hsa-mir-135b	-0.166695	0.745358	0.890145
hsa-mir-432	0.128638	0.744874	0.890145
hsa-mir-431	0.111667	0.74722	0.890145
hsa-mir-26a-1	-0.0893853	0.756269	0.897572
hsa-mir-423	-0.0891364	0.76104	0.897572
hsa-mir-454	0.0992217	0.759768	0.897572
hsa-mir-186	0.0859811	0.766949	0.90107
hsa-mir-3912	-0.125618	0.769082	0.90107
hsa-mir-493	-0.0836899	0.773583	0.903087
hsa-mir-3074	-0.0896118	0.775892	0.903087
hsa-let-7e	0.0677932	0.827943	0.904368
hsa-mir-25	-0.0734758	0.813329	0.904368
hsa-mir-28	-0.0655347	0.822402	0.904368
hsa-mir-93	-0.0749417	0.794667	0.904368
hsa-mir-103a-2	0.0660844	0.826655	0.904368
hsa-mir-34a	-0.0804345	0.812709	0.904368
hsa-let-7g	-0.0863494	0.787802	0.904368
hsa-mir-143	-0.121431	0.808293	0.904368
hsa-mir-134	-0.0735298	0.816232	0.904368
hsa-mir-138-1	-0.0828462	0.827585	0.904368
hsa-mir-299	-0.0944009	0.806928	0.904368
hsa-mir-331	-0.090531	0.803287	0.904368
hsa-mir-655	0.0975902	0.814445	0.904368
hsa-mir-151b	0.128125	0.811541	0.904368
hsa-mir-543	-0.0792808	0.811912	0.904368
hsa-mir-1293	0.0756794	0.820954	0.904368
hsa-mir-1972-1	-0.114839	0.805168	0.904368
hsa-mir-4512	0.0983472	0.81712	0.904368
hsa-mir-6130	0.122154	0.799265	0.904368
hsa-mir-1197	-0.123133	0.795957	0.904368
hsa-mir-96	0.0683144	0.835028	0.909309
hsa-mir-330	-0.0614859	0.840335	0.91229
hsa-mir-127	-0.0582642	0.854243	0.917609
hsa-mir-185	0.0598957	0.855574	0.917609
hsa-mir-485	0.0642059	0.854029	0.917609
hsa-mir-466	0.0656634	0.854257	0.917609
hsa-let-7f-1	0.0484423	0.874191	0.934753
hsa-mir-4792	-0.0533422	0.878064	0.936074
hsa-mir-101-2	0.0511073	0.882229	0.937699
hsa-mir-136	0.046893	0.887393	0.940371
hsa-mir-495	-0.0472715	0.894579	0.945165
hsa-mir-361	-0.0382975	0.90002	0.948093
hsa-mir-30d	-0.0357147	0.906278	0.949967
hsa-mir-548d-1	0.0536274	0.909828	0.949967
hsa-mir-1273c	-0.0528566	0.909338	0.949967
hsa-let-7a-2	-0.0427606	0.914376	0.951917
hsa-mir-502	0.0398262	0.917618	0.952499
hsa-mir-3184	-0.0373602	0.920765	0.952979
hsa-mir-126	0.0246209	0.93629	0.966229
hsa-mir-1180	-0.0176906	0.951183	0.978754
hsa-mir-494	0.0168224	0.958801	0.983734
hsa-mir-760	-0.0160033	0.964337	0.983734
hsa-mir-1273a	0.0157423	0.961633	0.983734
hsa-mir-18a	0.00893672	0.977223	0.985552
hsa-mir-505	-0.0128444	0.969746	0.985552
hsa-mir-762	0.0135179	0.97721	0.985552
hsa-mir-935	0.011066	0.972537	0.985552
hsa-mir-584	-0.00637265	0.984606	0.987387
hsa-mir-4461	0.0095627	0.983672	0.987387
hsa-mir-146b	-0.00243673	0.993808	0.993808

## Sheet: Common DEG  miRNAs
	CDDP	CDDP/P
	log2FoldChange	log2FoldChange
hsa-mir-7-3	-0.884617	-2.97049
hsa-mir-4301	1.78669	1.93003
hsa-mir-3135b	2.03444	2.04091
hsa-mir-3182	0.686574	1.63722
hsa-mir-4723	-1.04906	-1.864
hsa-mir-452	-0.533936	-1.19997
hsa-mir-2682	-0.709016	-1.21168
hsa-mir-214	1.53037	1.50538
hsa-mir-31	0.667608	1.05991
hsa-mir-99a	-1.26772	-1.06372
hsa-mir-3607	0.728524	1.00771
hsa-mir-548f-1	-1.375	-1.49593
hsa-mir-2115	0.98811	1.2679
hsa-mir-27b	-0.556122	-0.850341
hsa-mir-3144	-1.18978	-1.04029
hsa-mir-658	1.23518	1.27541
hsa-mir-769	-1.08199	-0.916163
hsa-mir-548o	-0.818006	-1.07912
hsa-mir-551a	-1.43169	-1.10958
hsa-mir-10a	-0.565968	-0.706386
hsa-mir-140	-1.07675	-0.755659
hsa-mir-4725	0.697566	0.946389
hsa-mir-6087	1.34551	0.851739
hsa-mir-576	-0.513099	-0.725565
hsa-mir-221	0.485094	0.690213
hsa-mir-1291	0.858586	0.867376
hsa-mir-99b	-0.488639	-0.600189
hsa-mir-7641-1	-0.491641	0.722586
hsa-mir-1278	-1.0626	-0.814491
hsa-mir-210	-1.1256	-0.626425
hsa-mir-148b	-1.28682	-0.630472
hsa-mir-4700	0.701247	0.713827
hsa-mir-4433	-1.18988	-0.574374
hsa-mir-450a-1	-0.5375	-0.456374
hsa-mir-3158-1	-0.890589	-0.747638
hsa-mir-155	0.473365	0.455272
hsa-mir-381	-0.908162	-0.55944
hsa-mir-10b	-0.52807	-0.429858
hsa-mir-3167	0.825121	0.623021
hsa-mir-148a	-1.06699	-0.467691
hsa-mir-6720	-1.15527	-0.600762
hsa-mir-2355	-0.686598	-0.561447
hsa-mir-192	-1.07974	-0.49177
hsa-mir-3976	-0.865243	-0.563456
hsa-mir-340	-0.80589	-0.404606
hsa-mir-411	-0.556138	-0.382697
hsa-mir-486	0.797207	-0.577776
hsa-mir-596	-1.2631	-0.531508
hsa-mir-455	-0.867564	-0.422201
hsa-mir-877	-0.680075	-0.436178
hsa-mir-7704	1.0972	0.512348
hsa-mir-24-2	-0.717643	-0.362057
hsa-mir-376a-1	0.610317	0.42409
hsa-mir-4430	1.88696	0.45625
hsa-mir-4508	0.907992	0.489629
hsa-mir-194-1	0.638079	0.414661
hsa-mir-3687	1.27721	0.452515
hsa-mir-539	-0.602672	-0.332751
hsa-mir-194-2	0.645859	0.410129
hsa-mir-1277	-0.670181	-0.377485
hsa-mir-7706	-0.927031	-0.3868
hsa-mir-30a	-0.462089	-0.297642
hsa-mir-421	0.677132	0.334782
hsa-mir-23b	-0.569428	-0.279782
hsa-mir-19a	-0.650453	0.280765
hsa-mir-374b	0.471201	0.265056
hsa-mir-137	-0.676973	-0.273148
hsa-mir-365a	-0.723902	-0.235293
hsa-mir-590	-0.603727	-0.231367
hsa-mir-1303	0.586435	0.261706
hsa-mir-4284	-0.754693	-0.246525
hsa-mir-3908	0.627634	0.231912
hsa-mir-5588	0.840699	0.23462
hsa-mir-6883	0.764103	0.301268
hsa-mir-21	-1.31574	-0.254792
hsa-mir-942	0.621224	-0.258528
hsa-mir-24-1	-0.708031	-0.170556
hsa-mir-1273g	-0.81343	-0.194378
hsa-mir-374a	0.621007	0.16841
hsa-mir-196b	0.628838	0.149437
hsa-mir-183	-0.424738	0.126764
hsa-mir-3663	0.661449	-0.128656
hsa-mir-432	0.57539	0.128638
hsa-mir-143	0.833097	-0.121431
hsa-mir-134	0.651741	-0.0735298
hsa-mir-299	0.84676	-0.0944009
hsa-mir-96	-0.949122	0.0683144
hsa-mir-4792	1.17468	-0.0533422
hsa-mir-101-2	-0.739882	0.0511073
hsa-mir-136	-0.653233	0.046893
hsa-mir-495	-1.1797	-0.0472715
hsa-mir-548d-1	0.738774	0.0536274
hsa-mir-18a	-0.488841	0.00893672
hsa-mir-146b	-0.704869	-0.00243673
hsa-mir-6131	0.717954	2.06598
hsa-mir-139	0.401878	1.47232
hsa-mir-3182	0.686574	1.63722
hsa-mir-6073	0.462614	1.6163
hsa-mir-3199-2	0.989747	1.30112
hsa-mir-5701-1	0.151073	1.38613
hsa-mir-636	1.27407	1.74588
hsa-mir-99a	-1.26772	-1.06372
hsa-mir-2115	0.98811	1.2679
hsa-mir-6724	0.398243	1.14604
hsa-mir-7-2	-0.278955	-2.01342
hsa-mir-615	-0.652122	-1.40806
hsa-mir-503	-0.846561	-1.27242
hsa-mir-335	0.289133	-1.28104
hsa-mir-4723	-1.04906	-1.864
hsa-mir-129-1	-0.255589	1.90359
hsa-mir-452	-0.533936	-1.19997
hsa-mir-3662	0.0408898	-1.67497
hsa-mir-7974	-1.18567	-3.70595
hsa-mir-7-1	-0.555416	-2.64241
hsa-mir-7-3	-0.884617	-2.97049
hsa-mir-573	0.0558587	-3.29509
hsa-mir-3529	-0.178037	-2.12062

## Sheet: Selected miRNAs
	FC_P/CDDP	FC_CDDP
	log2FoldChange	log2FoldChange
hsa-mir-7-1	-2.64241	-0.555416
hsa-mir-6131	2.06598	0.717954
hsa-mir-139	1.47232	0.401878
hsa-mir-3182	1.63722	0.686574
hsa-mir-6073	1.6163	0.462614
hsa-mir-3199-2	1.30112	0.989747
hsa-mir-5701-1	1.38613	0.151073
hsa-mir-636	1.74588	1.27407
hsa-mir-99a	-1.06372	-1.26772
hsa-mir-2115	1.2679	0.98811
hsa-mir-6724	1.14604	0.398243
hsa-mir-7-2	-2.01342	-0.278955
hsa-mir-615	-1.40806	-0.652122
hsa-mir-503	-1.27242	-0.846561
hsa-mir-335	-1.28104	0.289133
hsa-mir-4723	-1.864	-1.04906
hsa-mir-129-1	1.90359	-0.255589
hsa-mir-3662	-1.67497	0.0408898
hsa-mir-2682	-1.21168	-0.709016
hsa-mir-582	-1.20285	0.0309469
hsa-mir-7974	-3.70595	-1.18567
hsa-mir-7-3	-2.97049	-0.884617
