# Supplementary material for: miRNA-503 inhibition exerts anticancer effects and reduces tumor growth in mesothelioma
Source: J Exp Clin Cancer Res. 2025 Feb 22;44:65. doi: 10.1186/s13046-025-03283-0 (PMC11846362; doi:10.1186/s13046-025-03283-0)
Supplement: Supplementary file 3 — Supplementary Material 3 [file 13046_2025_3283_MOESM3_ESM.xls]

## Sheet: DEG_genes
© 2000-2019 QIAGEN. All rights reserved.
Symbol	Entrez Gene Name	Gene Symbol - human (HUGO / HGNC / Entrez Gene)	Expr Fold Change	Location	Type(s)	Biomarker Application(s)	Drug(s)
AASS	aminoadipate-semialdehyde synthase	AASS	2,830	Cytoplasm	enzyme
ABHD11	abhydrolase domain containing 11	ABHD11	2,400	Cytoplasm	enzyme
ACACA	acetyl-CoA carboxylase alpha	ACACA	2,060	Cytoplasm	enzyme
ACP2	acid phosphatase 2, lysosomal	ACP2	2,360	Cytoplasm	phosphatase
ACSM3	acyl-CoA synthetase medium chain family member 3	ACSM3	-3,590	Cytoplasm	enzyme
ADAM21	ADAM metallopeptidase domain 21	ADAM21	-2,920	Plasma Membrane	peptidase					0
ADD2	adducin 2	ADD2	-2,170	Cytoplasm	other
ADM	adrenomedullin	ADM	-2,990	Extracellular Space	other	prognosis,unspecified application
AIMP2	aminoacyl tRNA synthetase complex interacting multifunctional protein 2	AIMP2	2,230	Plasma Membrane	other
AKR1C3	aldo-keto reductase family 1 member C3	AKR1C3	-8,070	Cytoplasm	enzyme		ASP9521
AKR1C1/AKR1C2	aldo-keto reductase family 1 member C2	AKR1C1	-13,470	Cytoplasm	enzyme
ALDH1L1	aldehyde dehydrogenase 1 family member L1	ALDH1L1	-3,690	Cytoplasm	enzyme
ALG14	ALG14 UDP-N-acetylglucosaminyltransferase subunit	ALG14	3,300	Cytoplasm	enzyme
ALMS1	ALMS1 centrosome and basal body associated protein	ALMS1	2,150	Cytoplasm	other
AMN1	antagonist of mitotic exit network 1 homolog	AMN1	-3,040	Plasma Membrane	other
ANKFY1	ankyrin repeat and FYVE domain containing 1	ANKFY1	2,780	Cytoplasm	transcription regulator
ANKRD7	ankyrin repeat domain 7	ANKRD7	2,200	Nucleus	transcription regulator
ANG	angiogenin	ANG	-3.09	Extracellular Space	enzyme
ANTXR2	ANTXR cell adhesion molecule 2	ANTXR2	-2,770	Plasma Membrane	transmembrane receptor	diagnosis
APOBEC3G	apolipoprotein B mRNA editing enzyme catalytic subunit 3G	APOBEC3G	-2,350	Nucleus	enzyme
APPL2	adaptor protein, phosphotyrosine interacting with PH domain and leucine zipper 2	APPL2	3,020	Cytoplasm	other
ARFGAP3	ADP ribosylation factor GTPase activating protein 3	ARFGAP3	-2,090	Cytoplasm	transporter
ARHGAP28	Rho GTPase activating protein 28	ARHGAP28	5,230	Cytoplasm	other
ARHGAP11B	Rho GTPase activating protein 11B	ARHGAP11B	2,020	Cytoplasm	other
ARHGEF26	Rho guanine nucleotide exchange factor 26	ARHGEF26	-2,650	Plasma Membrane	other
ARID1B	AT-rich interaction domain 1B	ARID1B	2,080	Nucleus	transcription regulator
ARID3A	AT-rich interaction domain 3A	ARID3A	-2,120	Nucleus	transcription regulator
ARID5B	AT-rich interaction domain 5B	ARID5B	4,460	Nucleus	transcription regulator
ARL4C	ADP ribosylation factor like GTPase 4C	ARL4C	-2,520	Nucleus	enzyme
ARPC4	actin related protein 2/3 complex subunit 4	ARPC4	2,610	Cytoplasm	other
ARPC4-TTLL3	ARPC4-TTLL3 readthrough	ARPC4-TTLL3	2,030	Other	other
ARSB	arylsulfatase B	ARSB	3,880	Cytoplasm	enzyme
ARSI	arylsulfatase family member I	ARSI	2,020	Extracellular Space	enzyme
ASCC3	activating signal cointegrator 1 complex subunit 3	ASCC3	3,200	Cytoplasm	enzyme
ATG10	autophagy related 10	ATG10	2,050	Plasma Membrane	enzyme
ATOH8	atonal bHLH transcription factor 8	ATOH8	9,960	Nucleus	transcription regulator
ATP6V0D1	ATPase H+ transporting V0 subunit d1	ATP6V0D1	2,700	Cytoplasm	transporter
ATP6V1D	ATPase H+ transporting V1 subunit D	ATP6V1D	2,340	Cytoplasm	transporter
ATPSCKMT	ATP synthase c subunit lysine N-methyltransferase	FAM173B	7,450	Cytoplasm	enzyme
ATXN1	ataxin 1	ATXN1	2,700	Nucleus	transcription regulator
B3GALT1	beta-1,3-galactosyltransferase 1	B3GALT1	-2,430	Cytoplasm	enzyme
B3GNT5	UDP-GlcNAc:betaGal beta-1,3-N-acetylglucosaminyltransferase 5	B3GNT5	-2,050	Cytoplasm	enzyme
BACE2	beta-secretase 2	BACE2	-2,130	Cytoplasm	peptidase
BBS1	Bardet-Biedl syndrome 1	BBS1	5,330	Extracellular Space	other
BCAR3	BCAR3 adaptor protein, NSP family member	BCAR3	-2,880	Cytoplasm	other
BCL11A	BAF chromatin remodeling complex subunit BCL11A	BCL11A	-3,770	Nucleus	transcription regulator
BCLAF1	BCL2 associated transcription factor 1	BCLAF1	2,010	Nucleus	transcription regulator
BCORL1	BCL6 corepressor like 1	BCORL1	-2,580	Nucleus	transcription regulator
BEND4	BEN domain containing 4	BEND4	-3,890	Other	other
BHLHE41	basic helix-loop-helix family member e41	BHLHE41	-6,010	Nucleus	transcription regulator
BIRC3	baculoviral IAP repeat containing 3	BIRC3	-5,430	Cytoplasm	enzyme	diagnosis	birinapant
BMP4	bone morphogenetic protein 4	BMP4	6,630	Extracellular Space	growth factor
BMP6	bone morphogenetic protein 6	BMP6	-7,240	Extracellular Space	growth factor
BSCL2	BSCL2 lipid droplet biogenesis associated, seipin	BSCL2	2,600	Cytoplasm	other
BTBD9	BTB domain containing 9	BTBD9	2,340	Other	other
C12orf76	chromosome 12 open reading frame 76	C12orf76	-2,150	Other	other
C20orf144	chromosome 20 open reading frame 144	C20orf144	-2,260	Other	other
C2CD3	C2 calcium dependent domain containing 3	C2CD3	2,640	Cytoplasm	other
C3orf62	chromosome 3 open reading frame 62	C3orf62	2,520	Other	other
C4BPB	complement component 4 binding protein beta	C4BPB	3,790	Extracellular Space	other
C9orf116	chromosome 9 open reading frame 116	C9orf116	3,490	Nucleus	other
CA12	carbonic anhydrase 12	CA12	-2,300	Plasma Membrane	enzyme		acetazolamide,benzthiazide,chlorothiazide,chlorthalidone,hydrochlorothiazide,methazolamide,sulfacetamide,topiramate,trichloromethiazide
CASD1	CAS1 domain containing 1	CASD1	2,410	Cytoplasm	enzyme
CATSPER3	cation channel sperm associated 3	CATSPER3	2,430	Plasma Membrane	ion channel
CCDC66	coiled-coil domain containing 66	CCDC66	2,010	Cytoplasm	other
CCDC84	coiled-coil domain containing 84	CCDC84	3,580	Other	other
CCDC172	coiled-coil domain containing 172	CCDC172	-2,230	Cytoplasm	other
CCL5	C-C motif chemokine ligand 5	CCL5	-5,230	Extracellular Space	cytokine	diagnosis,efficacy,unspecified application
CCNE2	cyclin E2	CCNE2	2,430	Nucleus	other
CD68	CD68 molecule	CD68	-10,340	Plasma Membrane	other	diagnosis,efficacy
CDC42EP4	CDC42 effector protein 4	CDC42EP4	-2,420	Cytoplasm	other
CDK12	cyclin dependent kinase 12	CDK12	2,240	Nucleus	kinase
CFLAR	CASP8 and FADD like apoptosis regulator	CFLAR	-2,620	Cytoplasm	other	prognosis,unspecified application
CHML	CHM like Rab escort protein	CHML	3,170	Cytoplasm	enzyme
CHST11	carbohydrate sulfotransferase 11	CHST11	-3,650	Cytoplasm	enzyme
CIRBP	cold inducible RNA binding protein	CIRBP	2,100	Nucleus	translation regulator
CLBA1	clathrin binding box of aftiphilin containing 1	C14orf79	2,060	Other	other
CLCN4	chloride voltage-gated channel 4	CLCN4	2,890	Plasma Membrane	ion channel
CLIP2	CAP-Gly domain containing linker protein 2	CLIP2	-2,240	Cytoplasm	transcription regulator
CLK3	CDC like kinase 3	CLK3	-2,230	Nucleus	kinase
CPS1	carbamoyl-phosphate synthase 1	CPS1	2,440	Cytoplasm	enzyme	unspecified application	N-carbamyl-L-glutamate
CPT2	carnitine palmitoyltransferase 2	CPT2	2,510	Cytoplasm	enzyme	unspecified application	perhexiline
CSAD	cysteine sulfinic acid decarboxylase	CSAD	3,940	Cytoplasm	enzyme
CSN3	casein kappa	CSN3	6,130	Extracellular Space	other
CUL4A	cullin 4A	CUL4A	3,000	Nucleus	other
CXCL2	C-X-C motif chemokine ligand 2	CXCL2	-3,880	Extracellular Space	cytokine
CXCL8	C-X-C motif chemokine ligand 8	CXCL8	-7,070	Extracellular Space	cytokine	diagnosis,efficacy,prognosis,unspecified application	BMS-986253
CXorf38	chromosome X open reading frame 38	CXorf38	-2,190	Other	other
CYB561A3	cytochrome b561 family member A3	CYB561A3	2,310	Cytoplasm	other
CYP7A1	cytochrome P450 family 7 subfamily A member 1	CYP7A1	-2,010	Cytoplasm	enzyme
DARS2	aspartyl-tRNA synthetase 2, mitochondrial	DARS2	2,180	Cytoplasm	enzyme
DCAF4	DDB1 and CUL4 associated factor 4	DCAF4	2,800	Nucleus	other
DCBLD2	discoidin, CUB and LCCL domain containing 2	DCBLD2	2,030	Plasma Membrane	other
DDX46	DEAD-box helicase 46	DDX46	3,680	Nucleus	enzyme
DDX60	DExD/H-box helicase 60	DDX60	-5,130	Cytoplasm	enzyme
DELE1	DAP3 binding cell death enhancer 1	KIAA0141	2,090	Cytoplasm	other
DGKD	diacylglycerol kinase delta	DGKD	-2,020	Cytoplasm	kinase
DIS3L	DIS3 like exosome 3'-5' exoribonuclease	DIS3L	2,550	Cytoplasm	enzyme
DOCK2	dedicator of cytokinesis 2	DOCK2	5,440	Cytoplasm	other
DPY19L3	dpy-19 like C-mannosyltransferase 3	DPY19L3	2,650	Other	other
DUSP5	dual specificity phosphatase 5	DUSP5	-6,290	Nucleus	phosphatase
EDA2R	ectodysplasin A2 receptor	EDA2R	2,230	Plasma Membrane	transmembrane receptor
EDN1	endothelin 1	EDN1	2,950	Extracellular Space	cytokine	diagnosis,efficacy,prognosis,unspecified application
EFR3A	EFR3 homolog A	EFR3A	2,050	Plasma Membrane	other
EID3	EP300 interacting inhibitor of differentiation 3	EID3	3,100	Cytoplasm	other
EIF3F	eukaryotic translation initiation factor 3 subunit F	EIF3F	2,130	Cytoplasm	translation regulator
ELF1	E74 like ETS transcription factor 1	ELF1	2,570	Nucleus	transcription regulator
ELOVL4	ELOVL fatty acid elongase 4	ELOVL4	-3,120	Cytoplasm	enzyme	unspecified application
ELP6	elongator acetyltransferase complex subunit 6	ELP6	2,290	Other	other
ENOSF1	enolase superfamily member 1	ENOSF1	2,470	Other	enzyme
ENPP5	ectonucleotide pyrophosphatase/phosphodiesterase 5 (putative)	ENPP5	-3,300	Extracellular Space	enzyme
EOGT	EGF domain specific O-linked N-acetylglucosamine transferase	EOGT	3,660	Extracellular Space	enzyme
EPC2	enhancer of polycomb homolog 2	EPC2	2,470	Other	other
ERG	ETS transcription factor ERG	ERG	-2,110	Nucleus	transcription regulator	prognosis,unspecified application
ERICH6	glutamate rich 6	ERICH6	2,140	Other	other
ERMARD	ER membrane associated RNA degradation	ERMARD	2,340	Other	other
ESM1	endothelial cell specific molecule 1	ESM1	-12,290	Extracellular Space	growth factor
ETS1	ETS proto-oncogene 1, transcription factor	ETS1	-3,290	Nucleus	transcription regulator	unspecified application
ETS2	ETS proto-oncogene 2, transcription factor	ETS2	-2,830	Nucleus	transcription regulator	efficacy
EVA1C	eva-1 homolog C	EVA1C	-2,340	Other	other
EXOG	exo/endonuclease G	EXOG	3,010	Cytoplasm	enzyme
EZH2	enhancer of zeste 2 polycomb repressive complex 2 subunit	EZH2	2,220	Nucleus	transcription regulator	diagnosis,disease progression,efficacy	CPI-1205,DS-3201,GSK2816126,PF-06821497,SHR2554,tazemetostat
FABP4	fatty acid binding protein 4	FABP4	-8,440	Cytoplasm	transporter	disease progression
FAM107B	family with sequence similarity 107 member B	FAM107B	2,750	Other	other
FAM120B	family with sequence similarity 120B	FAM120B	2,790	Nucleus	other
FAM13B	family with sequence similarity 13 member B	FAM13B	3,090	Cytoplasm	other
FAM13C	family with sequence similarity 13 member C	FAM13C	2,200	Other	other
FAM155A	family with sequence similarity 155 member A	FAM155A	-2,370	Other	other
FAM171B	family with sequence similarity 171 member B	FAM171B	-2,960	Other	other
FANCA	FA complementation group A	FANCA	3,960	Nucleus	other
FAR2	fatty acyl-CoA reductase 2	FAR2	2,480	Cytoplasm	enzyme
FAT4	FAT atypical cadherin 4	FAT4	-2,030	Cytoplasm	other
FBXO32	F-box protein 32	FBXO32	-10,000	Cytoplasm	enzyme	efficacy
FBXW5	F-box and WD repeat domain containing 5	FBXW5	2,200	Cytoplasm	other
FGD6	FYVE, RhoGEF and PH domain containing 6	FGD6	-2,800	Cytoplasm	other
FGF5	fibroblast growth factor 5	FGF5	-2,340	Extracellular Space	growth factor
FGFR1	fibroblast growth factor receptor 1	FGFR1	-2,980	Plasma Membrane	kinase	diagnosis,prognosis,unspecified application	5-azacytidine/sorafenib,ASP5878,bortezomib/sorafenib,clofarabine/cytarabine/sorafenib,crizotinib/pazopanib,cytarabine/idarubicin/sorafenib,debio 1347,decitabine/sorafenib,derazantinib,dexamethasone/lenalidomide/sorafenib,docetaxel/nintedanib,erdafitinib,everolimus/lenvatinib,everolimus/sorafenib,GSK3052230,imatinib/sorafenib,lapatinib/pazopanib,lenvatinib,lucitanib,nintedanib,orantinib,pazopanib,…
FILIP1L	filamin A interacting protein 1 like	FILIP1L	4,370	Nucleus	other
FN1	fibronectin 1	FN1	-2,690	Extracellular Space	enzyme	diagnosis,efficacy,prognosis,unspecified application	L19-IL2 monoclonal antibody-cytokine fusion protein,L19-IL2 monoclonal antibody-cytokine fusion protein/L19TNFalpha,L19TNFalpha,ocriplasmin
FOSL2	FOS like 2, AP-1 transcription factor subunit	FOSL2	-2,640	Nucleus	transcription regulator
FOXF1	forkhead box F1	FOXF1	-2,760	Nucleus	transcription regulator
FOXN2	forkhead box N2	FOXN2	-2,150	Nucleus	transcription regulator
FOXRED2	FAD dependent oxidoreductase domain containing 2	FOXRED2	2,130	Cytoplasm	other
FSCN1	fascin actin-bundling protein 1	FSCN1	-2,750	Cytoplasm	other	unspecified application
FUS	FUS RNA binding protein	FUS	2,380	Nucleus	transcription regulator
GALNT9	polypeptide N-acetylgalactosaminyltransferase 9	GALNT9	-5,650	Cytoplasm	enzyme
GBP4	guanylate binding protein 4	GBP4	-2,770	Cytoplasm	enzyme
GCNT2	glucosaminyl (N-acetyl) transferase 2 (I blood group)	GCNT2	-8,530	Cytoplasm	enzyme
GFPT2	glutamine-fructose-6-phosphate transaminase 2	GFPT2	-3,100	Cytoplasm	enzyme
GLIPR1	GLI pathogenesis related 1	GLIPR1	2,100	Extracellular Space	other
GLT8D2	glycosyltransferase 8 domain containing 2	GLT8D2	2,330	Other	enzyme
GLYR1	glyoxylate reductase 1 homolog	GLYR1	2,070	Nucleus	other
GNAL	G protein subunit alpha L	GNAL	-2,460	Cytoplasm	enzyme
GOLGA1	golgin A1	GOLGA1	2,260	Cytoplasm	other
GPAT3	glycerol-3-phosphate acyltransferase 3	GPAT3	-2,950	Cytoplasm	enzyme
GPR75	G protein-coupled receptor 75	GPR75	2,660	Plasma Membrane	G-protein coupled receptor
GPR157	G protein-coupled receptor 157	GPR157	-2,030	Plasma Membrane	G-protein coupled receptor
GPRC5B	G protein-coupled receptor class C group 5 member B	GPRC5B	-2,060	Plasma Membrane	G-protein coupled receptor
GPS2	G protein pathway suppressor 2	GPS2	2,180	Nucleus	transcription regulator
GPX5	glutathione peroxidase 5	GPX5	-2,650	Extracellular Space	enzyme
HDAC1	histone deacetylase 1	HDAC1	2,110	Nucleus	transcription regulator	efficacy	belinostat,bortezomib/vorinostat,domatinostat,HDAC class I inhibitors,mocetinostat,pyroxamide,R 306465,trametinib/vorinostat,tributyrin,vorinostat
HDAC9	histone deacetylase 9	HDAC9	-2,110	Nucleus	transcription regulator		belinostat,pyroxamide,tributyrin
HDLBP	high density lipoprotein binding protein	HDLBP	3,030	Nucleus	transporter
HERC5	HECT and RLD domain containing E3 ubiquitin protein ligase 5	HERC5	-5,390	Cytoplasm	enzyme
HEY2	hes related family bHLH transcription factor with YRPW motif 2	HEY2	-3,240	Nucleus	transcription regulator
HIC2	HIC ZBTB transcriptional repressor 2	HIC2	-2,170	Nucleus	transcription regulator
HIST1H2AK	histone cluster 1 H2A family member k	HIST1H2AK	2,230	Nucleus	other
HIVEP2	human immunodeficiency virus type I enhancer binding protein 2	HIVEP2	-3,220	Nucleus	transcription regulator
HK2	hexokinase 2	HK2	-2,920	Cytoplasm	kinase
HNRNPA0	heterogeneous nuclear ribonucleoprotein A0	HNRNPA0	2,010	Nucleus	other
HNRNPK	heterogeneous nuclear ribonucleoprotein K	HNRNPK	2,860	Nucleus	transcription regulator	prognosis
HNRNPM	heterogeneous nuclear ribonucleoprotein M	HNRNPM	2,390	Nucleus	other
HPCAL1	hippocalcin like 1	HPCAL1	-3,920	Cytoplasm	other
HTR5A	5-hydroxytryptamine receptor 5A	HTR5A	-2,370	Plasma Membrane	G-protein coupled receptor		asenapine
ID3	inhibitor of DNA binding 3, HLH protein	ID3	9,190	Nucleus	transcription regulator
IFI44	interferon induced protein 44	IFI44	-3,370	Cytoplasm	other
IFNGR2	interferon gamma receptor 2	IFNGR2	-2,450	Plasma Membrane	transmembrane receptor		interferon gamma-1b
IL6	interleukin 6	IL6	-5,310	Extracellular Space	cytokine	diagnosis,disease progression,efficacy,prognosis,response to therapy,safety,unspecified application	clazakizumab,interleukin-6 receptor inhibitor,siltuximab,tocilizumab,ziltivekimab
IL13RA2	interleukin 13 receptor subunit alpha 2	IL13RA2	-2,990	Plasma Membrane	transmembrane receptor		cintredekin besudotox
IL1B	interleukin 1 beta	IL1B	-21,100	Extracellular Space	cytokine	diagnosis,efficacy,prognosis	canakinumab,canakinumab/INS,gallium nitrate,gevokizumab
IL7R	interleukin 7 receptor	IL7R	-2,860	Plasma Membrane	transmembrane receptor		OSE-127,recombinant human interleukin-7
ING2	inhibitor of growth family member 2	ING2	-2,400	Nucleus	transcription regulator
INPP5A	inositol polyphosphate-5-phosphatase A	INPP5A	3,080	Plasma Membrane	phosphatase
INSIG2	insulin induced gene 2	INSIG2	-2,390	Cytoplasm	other	diagnosis
INTS9	integrator complex subunit 9	INTS9	2,110	Nucleus	other
INTS12	integrator complex subunit 12	INTS12	-2,220	Nucleus	other
IPO4	importin 4	IPO4	2,020	Nucleus	transporter
IRF2	interferon regulatory factor 2	IRF2	-2,370	Nucleus	transcription regulator
ISG15	ISG15 ubiquitin-like modifier	ISG15	-2,910	Extracellular Space	other
ITFG2	integrin alpha FG-GAP repeat containing 2	ITFG2	3,620	Cytoplasm	other
ITGA2	integrin subunit alpha 2	ITGA2	-4,140	Plasma Membrane	transmembrane receptor
ITGA2B	integrin subunit alpha 2b	ITGA2B	-2,460	Plasma Membrane	transmembrane receptor	unspecified application	abciximab,eptifibatide,tirofiban,TP 9201
ITGB4	integrin subunit beta 4	ITGB4	-2,130	Plasma Membrane	transmembrane receptor	diagnosis
ITPRIP	inositol 1,4,5-trisphosphate receptor interacting protein	ITPRIP	-3,200	Extracellular Space	other
ITSN1	intersectin 1	ITSN1	2,730	Cytoplasm	other
JPH1	junctophilin 1	JPH1	-2,310	Plasma Membrane	other
KAT2A	lysine acetyltransferase 2A	KAT2A	-2,690	Cytoplasm	enzyme
KAT6B	lysine acetyltransferase 6B	KAT6B	2,080	Nucleus	enzyme
KCNE1	potassium voltage-gated channel subfamily E regulatory subunit 1	KCNE1	8,350	Plasma Membrane	ion channel		amiodarone,amlodipine/indapamide/perindopril,azimilide,indapamide,nicorandil
KCNMB4	potassium calcium-activated channel subfamily M regulatory beta subunit 4	KCNMB4	-4,330	Plasma Membrane	ion channel		tedisamil
KCTD15	potassium channel tetramerization domain containing 15	KCTD15	2,020	Other	ion channel
KDM7A	lysine demethylase 7A	KDM7A	-3,580	Nucleus	enzyme
KIF18A	kinesin family member 18A	KIF18A	2,130	Cytoplasm	enzyme
KIF5B	kinesin family member 5B	KIF5B	2,770	Cytoplasm	other
KIF5C	kinesin family member 5C	KIF5C	-2,650	Cytoplasm	enzyme
KLF4	Kruppel like factor 4	KLF4	-5,920	Nucleus	transcription regulator
KLHL38	kelch like family member 38	KLHL38	-2,610	Other	other
KNOP1	lysine rich nucleolar protein 1	KNOP1	-2,440	Other	other
KRT17	keratin 17	KRT17	-3,980	Cytoplasm	other	diagnosis,efficacy
KRT19	keratin 19	KRT19	-2,230	Cytoplasm	other	diagnosis,disease progression,prognosis,unspecified application
KYNU	kynureninase	KYNU	-2,400	Cytoplasm	enzyme
LANCL2	LanC like 2	LANCL2	4,090	Plasma Membrane	other
LCORL	ligand dependent nuclear receptor corepressor like	LCORL	-2,290	Nucleus	transcription regulator
LGI2	leucine rich repeat LGI family member 2	LGI2	-2,430	Extracellular Space	other
LIF	LIF interleukin 6 family cytokine	LIF	-4,420	Extracellular Space	cytokine	unspecified application
LINC01342	long intergenic non-protein coding RNA 1342	LINC01342	-2,020	Other	other
LINC01537	long intergenic non-protein coding RNA 1537	LINC01537	-5,280	Other	other
LPAR1	lysophosphatidic acid receptor 1	LPAR1	3,530	Plasma Membrane	G-protein coupled receptor
LRRC8A	leucine rich repeat containing 8 VRAC subunit A	LRRC8A	-2,410	Plasma Membrane	ion channel
LTF	lactotransferrin	LTF	-3,230	Extracellular Space	peptidase	efficacy,unspecified application
LY6K	lymphocyte antigen 6 family member K	LY6K	-2,480	Nucleus	other
MAD1L1	mitotic arrest deficient 1 like 1	MAD1L1	-4,470	Nucleus	other
MANF	mesencephalic astrocyte derived neurotrophic factor	MANF	-2,170	Extracellular Space	other
MAP3K8	mitogen-activated protein kinase kinase kinase 8	MAP3K8	-2,310	Cytoplasm	kinase
MBOAT2	membrane bound O-acyltransferase domain containing 2	MBOAT2	-2,380	Cytoplasm	enzyme
MCOLN1	mucolipin 1	MCOLN1	2,310	Cytoplasm	ion channel	diagnosis
MERTK	MER proto-oncogene, tyrosine kinase	MERTK	-3,240	Plasma Membrane	kinase		cabozantinib,cabozantinib/erlotinib,cabozantinib/nivolumab,INCB081776,ningetinib,ONO-7475,sitravatinib
METAP1D	methionyl aminopeptidase type 1D, mitochondrial	METAP1D	5,230	Cytoplasm	peptidase
MFSD1	major facilitator superfamily domain containing 1	MFSD1	2,090	Other	transporter
MLF1	myeloid leukemia factor 1	MLF1	-2,640	Nucleus	other	unspecified application
MME	membrane metalloendopeptidase	MME	-7,940	Plasma Membrane	peptidase	diagnosis,efficacy,unspecified application	sacubitril,sacubitril/valsartan
MOK	MOK protein kinase	MOK	-2,470	Plasma Membrane	kinase
MPHOSPH8	M-phase phosphoprotein 8	MPHOSPH8	2,000	Nucleus	transcription regulator
MRRF	mitochondrial ribosome recycling factor	MRRF	2,040	Cytoplasm	other
MSANTD2	Myb/SANT DNA binding domain containing 2	MSANTD2	2,640	Other	other
MSRA	methionine sulfoxide reductase A	MSRA	2,510	Cytoplasm	enzyme
MXD1	MAX dimerization protein 1	MXD1	-2,410	Nucleus	transcription regulator
MXRA8	matrix remodeling associated 8	MXRA8	2,650	Cytoplasm	other
MZF1	myeloid zinc finger 1	MZF1	2,550	Nucleus	transcription regulator
NAA40	N(alpha)-acetyltransferase 40, NatD catalytic subunit	NAA40	2,450	Other	other
NACC2	NACC family member 2	NACC2	2,200	Nucleus	transcription regulator
NAIP	NLR family apoptosis inhibitory protein	NAIP	4,000	Cytoplasm	other
NAPA	NSF attachment protein alpha	NAPA	2,350	Cytoplasm	transporter
NAV3	neuron navigator 3	NAV3	-5,000	Nucleus	other
NBPF10 (includes others)	NBPF member 11	NBPF1	2,490	Other	other
NCOA5	nuclear receptor coactivator 5	NCOA5	6,140	Nucleus	other
NCOA7	nuclear receptor coactivator 7	NCOA7	2,000	Nucleus	transcription regulator
NDRG1	N-myc downstream regulated 1	NDRG1	-2,670	Nucleus	kinase
NEK7	NIMA related kinase 7	NEK7	2,190	Nucleus	kinase
NEXMIF	neurite extension and migration factor	KIAA2022	-2,200	Nucleus	enzyme
NFE2L3	nuclear factor, erythroid 2 like 3	NFE2L3	-2,640	Nucleus	transcription regulator
NFKBIA	NFKB inhibitor alpha	NFKBIA	-2,960	Cytoplasm	transcription regulator
NMUR1	neuromedin U receptor 1	NMUR1	-2,380	Plasma Membrane	G-protein coupled receptor
NPAS2	neuronal PAS domain protein 2	NPAS2	-3,050	Nucleus	transcription regulator
NPM1	nucleophosmin 1	NPM1	3,060	Nucleus	transcription regulator	disease progression,unspecified application
NRIP1	nuclear receptor interacting protein 1	NRIP1	-2,770	Nucleus	transcription regulator
NSUN6	NOP2/Sun RNA methyltransferase family member 6	NSUN6	3,030	Cytoplasm	enzyme
NT5DC2	5'-nucleotidase domain containing 2	NT5DC2	2,110	Cytoplasm	other
NUAK2	NUAK family kinase 2	NUAK2	-4,340	Other	kinase
NXF1	nuclear RNA export factor 1	NXF1	2,520	Nucleus	other
OAS1	2'-5'-oligoadenylate synthetase 1	OAS1	-2,120	Cytoplasm	enzyme
OGT	O-linked N-acetylglucosamine (GlcNAc) transferase	OGT	3,040	Cytoplasm	enzyme
OMG	oligodendrocyte myelin glycoprotein	OMG	2,560	Plasma Membrane	G-protein coupled receptor
OOSP2	oocyte secreted protein 2	OOSP2	2,080	Other	other
OSGEP	O-sialoglycoprotein endopeptidase	OSGEP	2,950	Nucleus	peptidase
PAGE2/PAGE2B	PAGE family member 2	PAGE2B	-2,050	Other	other
PAQR5	progestin and adipoQ receptor family member 5	PAQR5	-2,620	Other	other
PCBD2	pterin-4 alpha-carbinolamine dehydratase 2	PCBD2	3,380	Nucleus	enzyme
PCDH10	protocadherin 10	PCDH10	2,550	Plasma Membrane	other
PCK2	phosphoenolpyruvate carboxykinase 2, mitochondrial	PCK2	3,140	Cytoplasm	kinase
PCNT	pericentrin	PCNT	2,290	Cytoplasm	other
PDE9A	phosphodiesterase 9A	PDE9A	-3,560	Cytoplasm	enzyme
PDGFA	platelet derived growth factor subunit A	PDGFA	-2,950	Extracellular Space	growth factor
PDP1	pyruvate dehyrogenase phosphatase catalytic subunit 1	PDP1	-2,580	Cytoplasm	phosphatase		CPI-613
PDSS1	decaprenyl diphosphate synthase subunit 1	PDSS1	2,280	Cytoplasm	enzyme
PELI1	pellino E3 ubiquitin protein ligase 1	PELI1	-2,200	Cytoplasm	enzyme
PEX5L	peroxisomal biogenesis factor 5 like	PEX5L	-2,150	Cytoplasm	ion channel
PGGHG	protein-glucosylgalactosylhydroxylysine glucosidase	ATHL1	2,100	Cytoplasm	enzyme
PGP	phosphoglycolate phosphatase	PGP	2,020	Cytoplasm	enzyme
PHACTR2	phosphatase and actin regulator 2	PHACTR2	2,140	Other	other
PHKA2	phosphorylase kinase regulatory subunit alpha 2	PHKA2	2,040	Cytoplasm	kinase
PIGG	phosphatidylinositol glycan anchor biosynthesis class G	PIGG	2,860	Cytoplasm	enzyme
PIGW	phosphatidylinositol glycan anchor biosynthesis class W	PIGW	2,110	Cytoplasm	enzyme
PKP4	plakophilin 4	PKP4	2,690	Plasma Membrane	other
PLCG2	phospholipase C gamma 2	PLCG2	-3,240	Cytoplasm	enzyme
PLEKHG4B	pleckstrin homology and RhoGEF domain containing G4B	PLEKHG4B	-2,440	Other	other
PLGLB1/PLGLB2	plasminogen-like B2	PLGLB2	2,200	Extracellular Space	peptidase
PLK2	polo like kinase 2	PLK2	-2,180	Nucleus	kinase
PLOD2	procollagen-lysine,2-oxoglutarate 5-dioxygenase 2	PLOD2	-4,650	Cytoplasm	enzyme
PLTP	phospholipid transfer protein	PLTP	-2,500	Extracellular Space	enzyme
PMAIP1	phorbol-12-myristate-13-acetate-induced protein 1	PMAIP1	-6,420	Cytoplasm	other
POGZ	pogo transposable element derived with ZNF domain	POGZ	3,050	Nucleus	enzyme
POLR3C	RNA polymerase III subunit C	POLR3C	2,370	Nucleus	enzyme
POPDC3	popeye domain containing 3	POPDC3	-3,440	Other	other
PPM1J	protein phosphatase, Mg2+/Mn2+ dependent 1J	PPM1J	-2,300	Other	phosphatase
PPM1K	protein phosphatase, Mg2+/Mn2+ dependent 1K	PPM1K	-3,560	Cytoplasm	phosphatase
PRICKLE1	prickle planar cell polarity protein 1	PRICKLE1	3,270	Nucleus	other
PRKAB2	protein kinase AMP-activated non-catalytic subunit beta 2	PRKAB2	-2,140	Cytoplasm	kinase
PRKACB	protein kinase cAMP-activated catalytic subunit beta	PRKACB	2,330	Cytoplasm	kinase
PRKAR1B	protein kinase cAMP-dependent type I regulatory subunit beta	PRKAR1B	3,920	Cytoplasm	kinase
PRSS3	serine protease 3	PRSS3	-2,050	Extracellular Space	peptidase
PRSS8	serine protease 8	PRSS8	-2,130	Extracellular Space	peptidase
PSD3	pleckstrin and Sec7 domain containing 3	PSD3	-2,080	Cytoplasm	other
PTGER4	prostaglandin E receptor 4	PTGER4	-3,300	Plasma Membrane	G-protein coupled receptor	unspecified application	BMS-986310,diclofenac/misoprostol,E7046,grapiprant,misoprostol,prostaglandin E1,prostaglandin E2,rivenprost
PTGR1	prostaglandin reductase 1	PTGR1	-2,600	Cytoplasm	enzyme
PTPRZ1	protein tyrosine phosphatase, receptor type Z1	PTPRZ1	-2,980	Plasma Membrane	phosphatase
PXMP2	peroxisomal membrane protein 2	PXMP2	2,430	Cytoplasm	other
QTRT1	queuine tRNA-ribosyltransferase catalytic subunit 1	QTRT1	2,300	Cytoplasm	enzyme
RAPH1	Ras association (RalGDS/AF-6) and pleckstrin homology domains 1	RAPH1	-2,850	Plasma Membrane	other
RARB	retinoic acid receptor beta	RARB	-2,280	Nucleus	ligand-dependent nuclear receptor	diagnosis,efficacy,prognosis	acitretin,adapalene,AGN 190299,alitretinoin,daunorubicin/tretinoin,doxorubicin/tretinoin,etretinate,fenretinide,idarubicin/mitoxantrone/tretinoin,idarubicin/tretinoin,isotretinoin,tamibarotene,tazarotene,theophylline/tretinoin/valproic acid,tretinoin
RASSF3	Ras association domain family member 3	RASSF3	-2,610	Other	other
RASSF5	Ras association domain family member 5	RASSF5	-2,340	Plasma Membrane	other
RASSF7	Ras association domain family member 7	RASSF7	2,190	Cytoplasm	other
RBM3	RNA binding motif protein 3	RBM3	2,110	Cytoplasm	other
RBM5	RNA binding motif protein 5	RBM5	2,460	Nucleus	other
RBM6	RNA binding motif protein 6	RBM6	2,050	Nucleus	other
RBMS1	RNA binding motif single stranded interacting protein 1	RBMS1	2,560	Nucleus	other
RCBTB2	RCC1 and BTB domain containing protein 2	RCBTB2	2,710	Cytoplasm	other
REPS2	RALBP1 associated Eps domain containing 2	REPS2	2,020	Cytoplasm	other
RFXAP	regulatory factor X associated protein	RFXAP	2,040	Nucleus	transcription regulator
RGS4	regulator of G protein signaling 4	RGS4	-5,500	Cytoplasm	other
RGS17	regulator of G protein signaling 17	RGS17	-3,440	Cytoplasm	other
RHOBTB3	Rho related BTB domain containing 3	RHOBTB3	3,010	Cytoplasm	enzyme
RIPK1	receptor interacting serine/threonine kinase 1	RIPK1	2,270	Plasma Membrane	kinase		GSK2982772,GSK3145095
RMDN2	regulator of microtubule dynamics 2	RMDN2	2,110	Cytoplasm	other
RNF152	ring finger protein 152	RNF152	-2,350	Cytoplasm	enzyme
RNF169	ring finger protein 169	RNF169	-2,340	Nucleus	other
RORA	RAR related orphan receptor A	RORA	-6,970	Nucleus	ligand-dependent nuclear receptor
RPS9	ribosomal protein S9	RPS9	2,390	Cytoplasm	translation regulator
RPS6KA4	ribosomal protein S6 kinase A4	RPS6KA4	2,140	Cytoplasm	kinase
RPUSD1	RNA pseudouridine synthase domain containing 1	RPUSD1	2,120	Other	enzyme
SAA1	serum amyloid A1	SAA1	-2,550	Extracellular Space	transporter	diagnosis,unspecified application
SAT1	spermidine/spermine N1-acetyltransferase 1	SAT1	-2,790	Cytoplasm	enzyme	diagnosis
SCARB2	scavenger receptor class B member 2	SCARB2	-2,350	Plasma Membrane	transmembrane receptor	disease progression
SDC1	syndecan 1	SDC1	-6,860	Plasma Membrane	enzyme	efficacy,unspecified application	indatuximab ravtansine
SEC16A	SEC16 homolog A, endoplasmic reticulum export factor	SEC16A	2,000	Cytoplasm	phosphatase
SEC24D	SEC24 homolog D, COPII coat complex component	SEC24D	-4,450	Cytoplasm	transporter
SEMA3D	semaphorin 3D	SEMA3D	2,800	Extracellular Space	other
SEMA7A	semaphorin 7A (John Milton Hagen blood group)	SEMA7A	-2,900	Plasma Membrane	transmembrane receptor
SERPINB1	serpin family B member 1	SERPINB1	-2,640	Cytoplasm	other
SERPINB8	serpin family B member 8	SERPINB8	2,080	Cytoplasm	other
SERPINE1	serpin family E member 1	SERPINE1	-8,290	Extracellular Space	other	diagnosis,disease progression,efficacy,prognosis,safety	drotrecogin alfa
SETMAR	SET domain and mariner transposase fusion gene	SETMAR	2,380	Nucleus	enzyme
SF1	splicing factor 1	SF1	6,740	Nucleus	transcription regulator
SFRP1	secreted frizzled related protein 1	SFRP1	-3,750	Plasma Membrane	transmembrane receptor	diagnosis,prognosis
SH2D4A	SH2 domain containing 4A	SH2D4A	4,740	Cytoplasm	other
SH3BGRL2	SH3 domain binding glutamate rich protein like 2	SH3BGRL2	-2,030	Nucleus	other
SIK3	SIK family kinase 3	SIK3	2,650	Cytoplasm	kinase
SIRT7	sirtuin 7	SIRT7	2,860	Nucleus	enzyme
SIX1	SIX homeobox 1	SIX1	-3,140	Nucleus	transcription regulator
SIX4	SIX homeobox 4	SIX4	-3,090	Nucleus	transcription regulator
SLC16A1	solute carrier family 16 member 1	SLC16A1	2,570	Plasma Membrane	transporter	diagnosis	AZD-3965
SLC25A13	solute carrier family 25 member 13	SLC25A13	3,810	Cytoplasm	transporter
SLC25A23	solute carrier family 25 member 23	SLC25A23	2,210	Cytoplasm	transporter
SLC25A35	solute carrier family 25 member 35	SLC25A35	2,380	Cytoplasm	other
SLC25A44	solute carrier family 25 member 44	SLC25A44	2,240	Cytoplasm	transporter
SLC27A2	solute carrier family 27 member 2	SLC27A2	13,680	Cytoplasm	transporter
SLC29A3	solute carrier family 29 member 3	SLC29A3	10,960	Plasma Membrane	transporter
SLC2A3	solute carrier family 2 member 3	SLC2A3	-5,890	Plasma Membrane	transporter	efficacy
SLC2A6	solute carrier family 2 member 6	SLC2A6	3,010	Plasma Membrane	transporter
SLC2A14	solute carrier family 2 member 14	SLC2A14	-4,550	Nucleus	transporter
SLC43A1	solute carrier family 43 member 1	SLC43A1	-2,390	Plasma Membrane	transporter
SLC6A9	solute carrier family 6 member 9	SLC6A9	2,840	Plasma Membrane	transporter
SLC9A7	solute carrier family 9 member A7	SLC9A7	-2,110	Cytoplasm	transporter
SLC9A8	solute carrier family 9 member A8	SLC9A8	2,250	Cytoplasm	transporter
SMAD6	SMAD family member 6	SMAD6	4,630	Nucleus	transcription regulator	unspecified application
SMAD7	SMAD family member 7	SMAD7	3,470	Nucleus	transcription regulator
SMOC2	SPARC related modular calcium binding 2	SMOC2	-2,550	Extracellular Space	other
SNAI2	snail family transcriptional repressor 2	SNAI2	-2,780	Nucleus	transcription regulator
SNAP91	synaptosome associated protein 91	SNAP91	-2,550	Plasma Membrane	other
SNAPC1	small nuclear RNA activating complex polypeptide 1	SNAPC1	-3,550	Nucleus	other
SOD2	superoxide dismutase 2	SOD2	-4,880	Cytoplasm	enzyme	diagnosis,unspecified application
SOS2	SOS Ras/Rho guanine nucleotide exchange factor 2	SOS2	2,700	Cytoplasm	other
SOX9	SRY-box 9	SOX9	-3,030	Nucleus	transcription regulator	disease progression,prognosis
SPATS2	spermatogenesis associated serine rich 2	SPATS2	-2,530	Cytoplasm	other
SPIN1	spindlin 1	SPIN1	2,090	Nucleus	other
SPOCD1	SPOC domain containing 1	SPOCD1	-2,650	Other	other
SPP1	secreted phosphoprotein 1	SPP1	-77,720	Extracellular Space	cytokine	diagnosis,efficacy,unspecified application
SPRY1	sprouty RTK signaling antagonist 1	SPRY1	-2,530	Cytoplasm	other
SPRYD4	SPRY domain containing 4	SPRYD4	2,080	Cytoplasm	other
SRRT	serrate, RNA effector molecule	SRRT	2,240	Nucleus	other
SRSF6	serine and arginine rich splicing factor 6	SRSF6	3,570	Nucleus	other
SSR3	signal sequence receptor subunit 3	SSR3	-2,280	Cytoplasm	other
ST5	suppression of tumorigenicity 5	ST5	2,010	Cytoplasm	enzyme
ST6GAL1	ST6 beta-galactoside alpha-2,6-sialyltransferase 1	ST6GAL1	-2,140	Cytoplasm	enzyme
STAG3L1	stromal antigen 3-like 1 (pseudogene)	STAG3L1	2,800	Other	other
STARD3NL	STARD3 N-terminal like	STARD3NL	-2,530	Cytoplasm	other
STC1	stanniocalcin 1	STC1	-4,070	Extracellular Space	kinase	diagnosis
STK17A	serine/threonine kinase 17a	STK17A	-3,840	Nucleus	kinase
SULT1E1	sulfotransferase family 1E member 1	SULT1E1	2,100	Cytoplasm	enzyme		estrogen sulfotransferase inhibitor
TAF1C	TATA-box binding protein associated factor, RNA polymerase I subunit C	TAF1C	2,170	Nucleus	transcription regulator
TAS2R14	taste 2 receptor member 14	TAS2R14	3,180	Plasma Membrane	G-protein coupled receptor
TBCD	tubulin folding cofactor D	TBCD	2,060	Cytoplasm	other
TBX2	T-box 2	TBX2	-2,560	Nucleus	transcription regulator
TCF4	transcription factor 4	TCF4	2,040	Nucleus	transcription regulator
TEX261	testis expressed 261	TEX261	2,810	Extracellular Space	other
TFEC	transcription factor EC	TFEC	-2,100	Nucleus	transcription regulator
TFRC	transferrin receptor	TFRC	2,310	Plasma Membrane	transporter	diagnosis,efficacy	CALAA-01
TGFBR3	transforming growth factor beta receptor 3	TGFBR3	-5,590	Plasma Membrane	kinase
TGM2	transglutaminase 2	TGM2	-7,440	Cytoplasm	enzyme
THEM4	thioesterase superfamily member 4	THEM4	2,030	Plasma Membrane	enzyme
TM4SF1	transmembrane 4 L six family member 1	TM4SF1	-4,340	Plasma Membrane	other
TM4SF19	transmembrane 4 L six family member 19	TM4SF19	-8,000	Other	other
TM4SF19-TCTEX1D2	TM4SF19-TCTEX1D2 readthrough (NMD candidate)	TM4SF19-TCTEX1D2	-6,350	Other	other
TMEM19	transmembrane protein 19	TMEM19	4,160	Other	other
TMEM67	transmembrane protein 67	TMEM67	2,820	Plasma Membrane	other
TMEM80	transmembrane protein 80	TMEM80	2,760	Other	other
TMEM159	transmembrane protein 159	TMEM159	-2,400	Other	other
TMEM168	transmembrane protein 168	TMEM168	2,490	Cytoplasm	other
TMEM222	transmembrane protein 222	TMEM222	2,030	Other	other
TMEM234	transmembrane protein 234	TMEM234	2,430	Other	other
TMEM39B	transmembrane protein 39B	TMEM39B	2,100	Cytoplasm	other
TNFAIP3	TNF alpha induced protein 3	TNFAIP3	-18,690	Nucleus	enzyme
TNFRSF21	TNF receptor superfamily member 21	TNFRSF21	-2,860	Plasma Membrane	transmembrane receptor
TP53	tumor protein p53	TP53	3,690	Nucleus	transcription regulator	diagnosis,disease progression,efficacy,prognosis,response to therapy,unspecified application	ALT-801,APR-246,azurin 50-77,BI 907828,cenersen,CGM097,COTI-2,kevetrin
TP53INP1	tumor protein p53 inducible nuclear protein 1	TP53INP1	2,360	Nucleus	other
TPCN2	two pore segment channel 2	TPCN2	2,300	Cytoplasm	ion channel
TRA2A	transformer 2 alpha homolog	TRA2A	2,200	Nucleus	other
TRIM58	tripartite motif containing 58	TRIM58	2,680	Other	other
TSC2	TSC complex subunit 2	TSC2	2,060	Cytoplasm	other
TSEN2	tRNA splicing endonuclease subunit 2	TSEN2	2,310	Cytoplasm	enzyme
TSPAN9	tetraspanin 9	TSPAN9	-2,020	Plasma Membrane	other
TYRP1	tyrosinase related protein 1	TYRP1	4,710	Cytoplasm	enzyme
UBE2S	ubiquitin conjugating enzyme E2 S	UBE2S	2,040	Nucleus	enzyme
UCK2	uridine-cytidine kinase 2	UCK2	2,140	Cytoplasm	kinase	unspecified application
ULBP1	UL16 binding protein 1	ULBP1	-2,070	Plasma Membrane	transmembrane receptor
USP12	ubiquitin specific peptidase 12	USP12	3,740	Cytoplasm	peptidase
USP24	ubiquitin specific peptidase 24	USP24	3,320	Nucleus	peptidase
USP17L23	ubiquitin specific peptidase 17-like family member 23	USP17L23	-2,350	Other	other
USP17L24 (includes others)	ubiquitin specific peptidase 17-like family member 24	USP17L15	-6,860	Nucleus	peptidase
VGLL3	vestigial like family member 3	VGLL3	4,170	Other	other
VPS45	vacuolar protein sorting 45 homolog	VPS45	2,400	Cytoplasm	transporter
VPS35L	VPS35 endosomal protein sorting factor like	C16orf62	3,020	Cytoplasm	other
VSTM5	V-set and transmembrane domain containing 5	VSTM5	-2,110	Plasma Membrane	other
WDR4	WD repeat domain 4	WDR4	2,040	Nucleus	other
WDR6	WD repeat domain 6	WDR6	3,260	Cytoplasm	other
WDR27	WD repeat domain 27	WDR27	2,050	Nucleus	other
WDR37	WD repeat domain 37	WDR37	2,400	Other	other
WIPI1	WD repeat domain, phosphoinositide interacting 1	WIPI1	-3,660	Cytoplasm	other
WNK1	WNK lysine deficient protein kinase 1	WNK1	2,290	Cytoplasm	kinase
XBP1	X-box binding protein 1	XBP1	-2,310	Nucleus	transcription regulator	efficacy
YBX1	Y-box binding protein 1	YBX1	2,050	Nucleus	transcription regulator
YOD1	YOD1 deubiquitinase	YOD1	-2,210	Cytoplasm	enzyme
ZC3H12D	zinc finger CCCH-type containing 12D	ZC3H12D	-2,400	Cytoplasm	other
ZC3HAV1	zinc finger CCCH-type containing, antiviral 1	ZC3HAV1	-3,570	Plasma Membrane	other
ZEB1	zinc finger E-box binding homeobox 1	ZEB1	-2,030	Nucleus	transcription regulator
ZFP36	ZFP36 ring finger protein	ZFP36	-3,220	Nucleus	transcription regulator
ZFP36L2	ZFP36 ring finger protein like 2	ZFP36L2	-2,370	Nucleus	transcription regulator	unspecified application
ZFX	zinc finger protein X-linked	ZFX	2,420	Nucleus	transcription regulator
ZNF76	zinc finger protein 76	ZNF76	2,590	Nucleus	transcription regulator
ZNF81	zinc finger protein 81	ZNF81	2,760	Nucleus	transcription regulator
ZNF135	zinc finger protein 135	ZNF135	-2,080	Nucleus	transcription regulator
ZNF276	zinc finger protein 276	ZNF276	2,130	Nucleus	transcription regulator
ZNF425	zinc finger protein 425	ZNF425	2,560	Other	other
ZNF480	zinc finger protein 480	ZNF480	2,240	Nucleus	transcription regulator
ZNF594	zinc finger protein 594	ZNF594	4,070	Nucleus	transcription regulator
ZNF596	zinc finger protein 596	ZNF596	3,520	Other	other
ZNF658	zinc finger protein 658	ZNF658	2,140	Other	other
ZNF699	zinc finger protein 699	ZNF699	-2,920	Other	other
ZNF852	zinc finger protein 852	ZNF852	2,220	Other	other
ZNF587B	zinc finger protein 587B	ZNF587B	2,160	Other	other
ZNF804A	zinc finger protein 804A	ZNF804A	2,500	Plasma Membrane	other

## Sheet: Biomarkers
© 2000-2020 QIAGEN. All rights reserved.
Symbol	Entrez Gene Name	Location	Family	Drug(s)	Affymetrix	Expr Fold Change	Human	Biomarker Application(s)	Diseases
ANG	angiogenin	Extracellular Space	enzyme		TC1400006529.hg.1	-3,090	x	response to therapy	Antimicrobial Response, Cancer, Cardiovascular Disease, Connective Tissue Disorders, Dermatological Diseases and Conditions, Developmental Disorder, Endocrine System Disorders, Gastrointestinal Disease, Hematological Disease, Hepatic System Disease, Hereditary Disorder, Immunological Disease, Infectious Disease, Inflammatory Disease, Inflammatory Response, Metabolic Disease, Neurological Disease,…
ANTXR2	ANTXR cell adhesion molecule 2	Plasma Membrane	transmembrane receptor		TC0400011144.hg.1	-2,770	x	diagnosis	Cancer, Cardiovascular Disease, Connective Tissue Disorders, Dermatological Diseases and Conditions, Developmental Disorder, Endocrine System Disorders, Gastrointestinal Disease, Hepatic System Disease, Hereditary Disorder, Immunological Disease, Infectious Disease, Neurological Disease, Organismal Injury and Abnormalities, Psychological Disorders, Reproductive System Disease, Respiratory Disease
BIRC3	baculoviral IAP repeat containing 3	Cytoplasm	enzyme	birinapant	TC1100013087.hg.1	-5,430	x	diagnosis	Antimicrobial Response, Cancer, Cardiovascular Disease, Connective Tissue Disorders, Dermatological Diseases and Conditions, Developmental Disorder, Endocrine System Disorders, Gastrointestinal Disease, Hematological Disease, Hepatic System Disease, Immunological Disease, Infectious Disease, Inflammatory Disease, Inflammatory Response, Neurological Disease, Organismal Injury and Abnormalities, Ps…
CD68	CD68 molecule	Plasma Membrane	other		TC1700012191.hg.1	-10,340	x	diagnosis,efficacy	Cancer, Cardiovascular Disease, Connective Tissue Disorders, Developmental Disorder, Gastrointestinal Disease, Hematological Disease, Hepatic System Disease, Hereditary Disorder, Immunological Disease, Inflammatory Disease, Inflammatory Response, Metabolic Disease, Neurological Disease, Nutritional Disease, Ophthalmic Disease, Organismal Injury and Abnormalities, Psychological Disorders, Renal an…
CFLAR	CASP8 and FADD like apoptosis regulator	Cytoplasm	other		TC0200010443.hg.1	-2,620	x	prognosis,unspecified application	Antimicrobial Response, Cancer, Cardiovascular Disease, Connective Tissue Disorders, Dermatological Diseases and Conditions, Developmental Disorder, Endocrine System Disorders, Gastrointestinal Disease, Hematological Disease, Hepatic System Disease, Hereditary Disorder, Immunological Disease, Infectious Disease, Inflammatory Disease, Inflammatory Response, Neurological Disease, Organismal Injury …
CPS1	carbamoyl-phosphate synthase 1	Cytoplasm	enzyme	N-carbamyl-L-glutamate	TC0200010658.hg.1	2,440	x	unspecified application	Cancer, Cardiovascular Disease, Connective Tissue Disorders, Dermatological Diseases and Conditions, Developmental Disorder, Endocrine System Disorders, Gastrointestinal Disease, Hematological Disease, Hepatic System Disease, Hereditary Disorder, Inflammatory Disease, Metabolic Disease, Neurological Disease, Organismal Injury and Abnormalities, Renal and Urological Disease, Reproductive System Di…
CXCL8	C-X-C motif chemokine ligand 8	Extracellular Space	cytokine	BMS-986253	TC0400007836.hg.1	-7,070	x	diagnosis,efficacy,prognosis,unspecified application	Cancer, Cardiovascular Disease, Connective Tissue Disorders, Dermatological Diseases and Conditions, Developmental Disorder, Endocrine System Disorders, Gastrointestinal Disease, Hematological Disease, Hepatic System Disease, Hereditary Disorder, Hypersensitivity Response, Immunological Disease, Infectious Disease, Inflammatory Disease, Inflammatory Response, Metabolic Disease, Neurological Disea…
ERG	ETS transcription factor ERG	Nucleus	transcription regulator		TC2100008143.hg.1	-2,110	x	prognosis,unspecified application	Cancer, Cardiovascular Disease, Connective Tissue Disorders, Dermatological Diseases and Conditions, Endocrine System Disorders, Gastrointestinal Disease, Hematological Disease, Hepatic System Disease, Immunological Disease, Inflammatory Disease, Inflammatory Response, Organismal Injury and Abnormalities, Reproductive System Disease, Respiratory Disease, Skeletal and Muscular Disorders, Tumor Mor…
ETS1	ETS proto-oncogene 1, transcription factor	Nucleus	transcription regulator		TC1100012775.hg.1	-3,290	x	unspecified application	Cancer, Cardiovascular Disease, Connective Tissue Disorders, Developmental Disorder, Endocrine System Disorders, Gastrointestinal Disease, Hematological Disease, Hepatic System Disease, Hereditary Disorder, Immunological Disease, Inflammatory Disease, Inflammatory Response, Metabolic Disease, Neurological Disease, Organismal Injury and Abnormalities, Reproductive System Disease, Skeletal and Musc…
ETS2	ETS proto-oncogene 2, transcription factor	Nucleus	transcription regulator		TC2100007140.hg.1	-2,830	x	efficacy	Cancer, Cardiovascular Disease, Connective Tissue Disorders, Dermatological Diseases and Conditions, Developmental Disorder, Endocrine System Disorders, Gastrointestinal Disease, Hematological Disease, Hereditary Disorder, Infectious Disease, Inflammatory Response, Metabolic Disease, Neurological Disease, Ophthalmic Disease, Organismal Injury and Abnormalities, Psychological Disorders, Renal and …
FABP4	fatty acid binding protein 4	Cytoplasm	transporter		TC0800010938.hg.1	-8,440	x	disease progression	Cancer, Cardiovascular Disease, Connective Tissue Disorders, Dermatological Diseases and Conditions, Developmental Disorder, Endocrine System Disorders, Gastrointestinal Disease, Hematological Disease, Hepatic System Disease, Hereditary Disorder, Hypersensitivity Response, Immunological Disease, Inflammatory Disease, Inflammatory Response, Metabolic Disease, Neurological Disease, Nutritional Dise…
FBXO32	F-box protein 32	Cytoplasm	enzyme		TC0800011683.hg.1	-10,000	x	efficacy	Cancer, Cardiovascular Disease, Endocrine System Disorders, Gastrointestinal Disease, Hereditary Disorder, Inflammatory Disease, Inflammatory Response, Neurological Disease, Organismal Injury and Abnormalities, Psychological Disorders, Reproductive System Disease, Skeletal and Muscular Disorders
FGFR1	fibroblast growth factor receptor 1	Plasma Membrane	kinase	sorafenib, ASP5878, lapatinib/pazopanib, PRN1371, lenvatinib, sorafenib/sulindac/sunitinib, debio 1347, dexamethasone/lenalidomide/sorafenib, regorafenib, 5-azacytidine/sorafenib, pazopanib, SAR103168, SKI-G-801, derazantinib, orantinib, everolimus/sorafenib, sulfatinib, bortezomib/sorafenib, 3D185, erdafitinib, decitabine/sorafenib, clofarabine/cytarabine/sorafenib, lenvatinib/pembrolizumab, cyt…	TC0800010163.hg.1	-2,980	x	diagnosis,prognosis,unspecified application	Cancer, Cardiovascular Disease, Connective Tissue Disorders, Dental Disease, Dermatological Diseases and Conditions, Developmental Disorder, Endocrine System Disorders, Gastrointestinal Disease, Hematological Disease, Hepatic System Disease, Hereditary Disorder, Hypersensitivity Response, Immunological Disease, Infectious Disease, Inflammatory Disease, Inflammatory Response, Metabolic Disease, Ne…
FN1	fibronectin 1	Extracellular Space	enzyme	L19-IL2 monoclonal antibody-cytokine fusion protein/L19TNFalpha, ocriplasmin, L19TNFalpha, L19-IL2 monoclonal antibody-cytokine fusion protein	TC0200015650.hg.1	-2,690	x	diagnosis,efficacy,prognosis,unspecified application	Auditory Disease, Cancer, Cardiovascular Disease, Connective Tissue Disorders, Dermatological Diseases and Conditions, Developmental Disorder, Endocrine System Disorders, Gastrointestinal Disease, Hematological Disease, Hepatic System Disease, Hereditary Disorder, Hypersensitivity Response, Immunological Disease, Infectious Disease, Inflammatory Disease, Inflammatory Response, Metabolic Disease, …
FSCN1	fascin actin-bundling protein 1	Cytoplasm	other		TC0700006629.hg.1	-2,750	x	unspecified application	Cancer, Dermatological Diseases and Conditions, Developmental Disorder, Endocrine System Disorders, Gastrointestinal Disease, Immunological Disease, Infectious Disease, Neurological Disease, Organismal Injury and Abnormalities, Reproductive System Disease
HDAC1	histone deacetylase 1	Nucleus	transcription regulator	R 306465, pyroxamide, bortezomib/vorinostat, OKI-179, tributyrin, trametinib/vorinostat, mocetinostat, belinostat, vorinostat, domatinostat, HDAC class I inhibitors	TC0100007678.hg.1	2,110	x	efficacy	Cancer, Connective Tissue Disorders, Dermatological Diseases and Conditions, Developmental Disorder, Endocrine System Disorders, Gastrointestinal Disease, Hematological Disease, Hepatic System Disease, Hereditary Disorder, Hypersensitivity Response, Immunological Disease, Infectious Disease, Inflammatory Disease, Inflammatory Response, Metabolic Disease, Neurological Disease, Organismal Injury an…
IL6	interleukin 6	Extracellular Space	cytokine	clazakizumab, ziltivekimab, interleukin-6 receptor inhibitor, siltuximab, tocilizumab	TC0700006890.hg.1	-5,310	x	diagnosis,disease progression,efficacy,prognosis,response to therapy,safety,unspecified application	Antimicrobial Response, Auditory Disease, Cancer, Cardiovascular Disease, Connective Tissue Disorders, Dental Disease, Dermatological Diseases and Conditions, Developmental Disorder, Endocrine System Disorders, Gastrointestinal Disease, Hematological Disease, Hepatic System Disease, Hereditary Disorder, Hypersensitivity Response, Immunological Disease, Infectious Disease, Inflammatory Disease, In…
IL1B	interleukin 1 beta	Extracellular Space	cytokine	canakinumab/methotrexate, gevokizumab, canakinumab/INS, gallium nitrate, canakinumab, canakinumab/colchicine	TC0200013916.hg.1	-21,100	x	diagnosis,efficacy,prognosis	Antimicrobial Response, Cancer, Cardiovascular Disease, Connective Tissue Disorders, Dental Disease, Dermatological Diseases and Conditions, Developmental Disorder, Endocrine System Disorders, Gastrointestinal Disease, Hematological Disease, Hepatic System Disease, Hereditary Disorder, Hypersensitivity Response, Immunological Disease, Infectious Disease, Inflammatory Disease, Inflammatory Respons…
ITGA2B	integrin subunit alpha 2b	Plasma Membrane	transmembrane receptor	TP 9201, eptifibatide, abciximab, tirofiban	TC1700010830.hg.1	-2,460	x	unspecified application	Cancer, Cardiovascular Disease, Connective Tissue Disorders, Dermatological Diseases and Conditions, Developmental Disorder, Endocrine System Disorders, Gastrointestinal Disease, Hematological Disease, Hepatic System Disease, Hereditary Disorder, Immunological Disease, Infectious Disease, Inflammatory Disease, Inflammatory Response, Metabolic Disease, Neurological Disease, Organismal Injury and A…
ITGB4	integrin subunit beta 4	Plasma Membrane	transmembrane receptor		TC1700008920.hg.1	-2,130	x	diagnosis	Cancer, Cardiovascular Disease, Connective Tissue Disorders, Dermatological Diseases and Conditions, Developmental Disorder, Endocrine System Disorders, Gastrointestinal Disease, Hematological Disease, Hepatic System Disease, Hereditary Disorder, Immunological Disease, Inflammatory Disease, Inflammatory Response, Metabolic Disease, Neurological Disease, Ophthalmic Disease, Organismal Injury and A…
KRT17	keratin 17	Cytoplasm	other		TC1700010682.hg.1	-3,980	x	diagnosis,efficacy	Auditory Disease, Cancer, Dermatological Diseases and Conditions, Developmental Disorder, Endocrine System Disorders, Gastrointestinal Disease, Hematological Disease, Hereditary Disorder, Immunological Disease, Inflammatory Disease, Inflammatory Response, Metabolic Disease, Neurological Disease, Organismal Injury and Abnormalities, Psychological Disorders, Reproductive System Disease, Skeletal an…
KRT19	keratin 19	Cytoplasm	other		TC1700010677.hg.1	-2,230	x	diagnosis,disease progression,prognosis,unspecified application	Cancer, Developmental Disorder, Endocrine System Disorders, Gastrointestinal Disease, Hepatic System Disease, Hereditary Disorder, Inflammatory Disease, Metabolic Disease, Organismal Injury and Abnormalities, Renal and Urological Disease, Reproductive System Disease, Respiratory Disease
MME	membrane metalloendopeptidase	Plasma Membrane	peptidase	sacubitril, LBQ657, sacubitril/valsartan	TC0300009258.hg.1	-7,940	x	diagnosis,efficacy,unspecified application	Cancer, Cardiovascular Disease, Connective Tissue Disorders, Dermatological Diseases and Conditions, Developmental Disorder, Endocrine System Disorders, Gastrointestinal Disease, Hematological Disease, Hepatic System Disease, Hereditary Disorder, Immunological Disease, Infectious Disease, Inflammatory Disease, Inflammatory Response, Metabolic Disease, Neurological Disease, Nutritional Disease, Or…
PTGER4	prostaglandin E receptor 4	Plasma Membrane	G-protein coupled receptor	prostaglandin E2, grapiprant, BMS-986310, diclofenac/misoprostol, misoprostol, E7046, rivenprost, prostaglandin E1	TC0500007231.hg.1	-3,300	x	unspecified application	Cancer, Cardiovascular Disease, Connective Tissue Disorders, Dermatological Diseases and Conditions, Developmental Disorder, Endocrine System Disorders, Gastrointestinal Disease, Hematological Disease, Hepatic System Disease, Hereditary Disorder, Immunological Disease, Inflammatory Disease, Inflammatory Response, Metabolic Disease, Neurological Disease, Nutritional Disease, Ophthalmic Disease, Or…
RARB	retinoic acid receptor beta	Nucleus	ligand-dependent nuclear receptor	daunorubicin/tretinoin, alitretinoin, acitretin, AGN 190299, clindamycin phosphate/tretinoin, idarubicin/mitoxantrone/tretinoin, etretinate, fenretinide, idarubicin/tretinoin, tamibarotene, tretinoin, tazarotene, halobetasol propionate/tazarotene, adapalene, doxorubicin/tretinoin, theophylline/tretinoin/valproic acid, isotretinoin	TC0300006856.hg.1	-2,280	x	diagnosis,efficacy,prognosis	Auditory Disease, Cancer, Cardiovascular Disease, Connective Tissue Disorders, Dermatological Diseases and Conditions, Developmental Disorder, Endocrine System Disorders, Gastrointestinal Disease, Hematological Disease, Hereditary Disorder, Immunological Disease, Infectious Disease, Inflammatory Disease, Inflammatory Response, Metabolic Disease, Neurological Disease, Nutritional Disease, Ophthalm…
SAA1	serum amyloid A1	Extracellular Space	transporter		TC1100006995.hg.1	-2,550	x	diagnosis,unspecified application	Cancer, Cardiovascular Disease, Connective Tissue Disorders, Dermatological Diseases and Conditions, Endocrine System Disorders, Gastrointestinal Disease, Hepatic System Disease, Hereditary Disorder, Immunological Disease, Inflammatory Disease, Inflammatory Response, Metabolic Disease, Neurological Disease, Ophthalmic Disease, Organismal Injury and Abnormalities, Renal and Urological Disease, Rep…
SAT1	spermidine/spermine N1-acetyltransferase 1	Cytoplasm	enzyme		TC0X00006799.hg.1	-2,790	x	diagnosis	Cancer, Cardiovascular Disease, Endocrine System Disorders, Gastrointestinal Disease, Hereditary Disorder, Inflammatory Disease, Inflammatory Response, Neurological Disease, Nutritional Disease, Organismal Injury and Abnormalities, Psychological Disorders, Reproductive System Disease, Respiratory Disease, Skeletal and Muscular Disorders, Tumor Morphology
SCARB2	scavenger receptor class B member 2	Plasma Membrane	transmembrane receptor		TC0400011057.hg.1	-2,350	x	disease progression	Auditory Disease, Cancer, Cardiovascular Disease, Developmental Disorder, Endocrine System Disorders, Gastrointestinal Disease, Hepatic System Disease, Hereditary Disorder, Immunological Disease, Infectious Disease, Inflammatory Response, Metabolic Disease, Neurological Disease, Nutritional Disease, Organismal Injury and Abnormalities, Psychological Disorders, Renal and Urological Disease, Reprod…
SDC1	syndecan 1	Plasma Membrane	enzyme	indatuximab ravtansine	TC0200011898.hg.1	-6,860	x	efficacy,unspecified application	Auditory Disease, Cancer, Cardiovascular Disease, Connective Tissue Disorders, Dermatological Diseases and Conditions, Developmental Disorder, Endocrine System Disorders, Gastrointestinal Disease, Hematological Disease, Hereditary Disorder, Immunological Disease, Infectious Disease, Inflammatory Disease, Inflammatory Response, Metabolic Disease, Neurological Disease, Nutritional Disease, Ophthalm…
SERPINE1	serpin family E member 1	Extracellular Space	other	drotrecogin alfa	TC0700008582.hg.1	-8,290	x	diagnosis,disease progression,efficacy,prognosis,safety	Cancer, Cardiovascular Disease, Connective Tissue Disorders, Dermatological Diseases and Conditions, Developmental Disorder, Endocrine System Disorders, Gastrointestinal Disease, Hematological Disease, Hepatic System Disease, Hereditary Disorder, Immunological Disease, Infectious Disease, Inflammatory Disease, Inflammatory Response, Metabolic Disease, Neurological Disease, Nutritional Disease, Op…
SFRP1	secreted frizzled related protein 1	Plasma Membrane	transmembrane receptor		TC0800010234.hg.1	-3,750	x	diagnosis,prognosis	Cancer, Connective Tissue Disorders, Developmental Disorder, Endocrine System Disorders, Gastrointestinal Disease, Hepatic System Disease, Inflammatory Response, Metabolic Disease, Neurological Disease, Nutritional Disease, Ophthalmic Disease, Organismal Injury and Abnormalities, Renal and Urological Disease, Reproductive System Disease, Respiratory Disease, Skeletal and Muscular Disorders, Tumor…
SLC16A1	solute carrier family 16 member 1	Plasma Membrane	transporter	AZD-3965	TSUnmapped00000178.hg.1	2,570	x	diagnosis	Cancer, Dermatological Diseases and Conditions, Endocrine System Disorders, Gastrointestinal Disease, Hematological Disease, Hereditary Disorder, Immunological Disease, Metabolic Disease, Neurological Disease, Ophthalmic Disease, Organismal Injury and Abnormalities, Reproductive System Disease, Skeletal and Muscular Disorders, Tumor Morphology
SLC2A3	solute carrier family 2 member 3	Plasma Membrane	transporter		TC1200009800.hg.1	-5,890	x	efficacy	Cancer, Cardiovascular Disease, Dermatological Diseases and Conditions, Developmental Disorder, Endocrine System Disorders, Gastrointestinal Disease, Hematological Disease, Hepatic System Disease, Immunological Disease, Infectious Disease, Inflammatory Disease, Inflammatory Response, Metabolic Disease, Neurological Disease, Organismal Injury and Abnormalities, Psychological Disorders, Reproductiv…
SOD2	superoxide dismutase 2	Cytoplasm	enzyme		TC0600013757.hg.1	-4,880	x	diagnosis,unspecified application	Auditory Disease, Cancer, Cardiovascular Disease, Connective Tissue Disorders, Dermatological Diseases and Conditions, Developmental Disorder, Endocrine System Disorders, Gastrointestinal Disease, Hematological Disease, Hepatic System Disease, Hereditary Disorder, Immunological Disease, Infectious Disease, Inflammatory Disease, Inflammatory Response, Metabolic Disease, Neurological Disease, Nutri…
SOX9	SRY-box transcription factor 9	Nucleus	transcription regulator		TC1700008794.hg.1	-3,030	x	disease progression,prognosis	Cancer, Cardiovascular Disease, Connective Tissue Disorders, Dermatological Diseases and Conditions, Developmental Disorder, Endocrine System Disorders, Gastrointestinal Disease, Hepatic System Disease, Hereditary Disorder, Inflammatory Disease, Metabolic Disease, Neurological Disease, Ophthalmic Disease, Organismal Injury and Abnormalities, Psychological Disorders, Renal and Urological Disease, …
SPP1	secreted phosphoprotein 1	Extracellular Space	cytokine		TC0400008091.hg.1	-77,720	x	diagnosis,efficacy,unspecified application	Cancer, Cardiovascular Disease, Connective Tissue Disorders, Dental Disease, Dermatological Diseases and Conditions, Developmental Disorder, Endocrine System Disorders, Gastrointestinal Disease, Hematological Disease, Hepatic System Disease, Hereditary Disorder, Immunological Disease, Infectious Disease, Inflammatory Disease, Inflammatory Response, Metabolic Disease, Neurological Disease, Nutriti…
STC1	stanniocalcin 1	Extracellular Space	kinase		TC0800009891.hg.1	-4,070	x	diagnosis	Cancer, Dermatological Diseases and Conditions, Developmental Disorder, Endocrine System Disorders, Hereditary Disorder, Inflammatory Response, Metabolic Disease, Neurological Disease, Nutritional Disease, Ophthalmic Disease, Organismal Injury and Abnormalities, Renal and Urological Disease, Reproductive System Disease, Respiratory Disease, Tumor Morphology
TFRC	transferrin receptor	Plasma Membrane	transporter	CX-2029, CALAA-01	TC0300013684.hg.1	2,310	x	diagnosis,efficacy	Cancer, Cardiovascular Disease, Connective Tissue Disorders, Dermatological Diseases and Conditions, Developmental Disorder, Endocrine System Disorders, Gastrointestinal Disease, Hematological Disease, Hepatic System Disease, Hereditary Disorder, Immunological Disease, Infectious Disease, Inflammatory Disease, Inflammatory Response, Metabolic Disease, Neurological Disease, Nutritional Disease, Or…
TP53	tumor protein p53	Nucleus	transcription regulator	BI 907828, kevetrin, cenersen, azurin 50-77, ALT-801, APR-246, COTI-2, CGM097	TC1700009651.hg.1	3,690	x	diagnosis,disease progression,efficacy,prognosis,response to therapy,unspecified application	Antimicrobial Response, Auditory Disease, Cancer, Cardiovascular Disease, Connective Tissue Disorders, Dental Disease, Dermatological Diseases and Conditions, Developmental Disorder, Endocrine System Disorders, Gastrointestinal Disease, Hematological Disease, Hepatic System Disease, Hereditary Disorder, Immunological Disease, Infectious Disease, Inflammatory Disease, Inflammatory Response, Metabo…
ZFP36L2	ZFP36 ring finger protein like 2	Nucleus	transcription regulator		TC0200012404.hg.1	-2,370	x	unspecified application	Cancer, Cardiovascular Disease, Connective Tissue Disorders, Dermatological Diseases and Conditions, Developmental Disorder, Endocrine System Disorders, Gastrointestinal Disease, Hematological Disease, Hepatic System Disease, Immunological Disease, Inflammatory Response, Neurological Disease, Organismal Injury and Abnormalities, Psychological Disorders, Renal and Urological Disease, Reproductive …
Extracellular and associated to MM
